# Supplementary material for: Twelve new and exciting Annonaceae from the Neotropics
Source: PhytoKeys. 2019 Jul 2;126:25–69. doi: 10.3897/phytokeys.126.33913 (PMC6616106; doi:10.3897/phytokeys.126.33913)
Supplement: XML Treatment for Annona caput-medusae [file phytokeys.126.33913-treatment1.xml]

<!DOCTYPE tp:taxon-treatment
  PUBLIC "-//TaxonX//DTD Taxonomic Treatment Publishing DTD v0 20100105//EN" "tax-treatment-NSO.dtd">
<tp:taxon-treatment xmlns:tp="http://www.plazi.org/taxpub"><tp:treatment-meta><kwd-group><label>Taxon classification</label><kwd><named-content xmlns:xlink="http://www.w3.org/1999/xlink" content-type="kingdom">Plantae</named-content></kwd><kwd><named-content xmlns:xlink="http://www.w3.org/1999/xlink" content-type="order">Magnoliales</named-content></kwd><kwd><named-content xmlns:xlink="http://www.w3.org/1999/xlink" content-type="family">Annonaceae</named-content></kwd></kwd-group><mixed-citation publication-type="journal"><person-group><name><surname>Maas</surname><given-names>Paul J.M.</given-names></name><name><surname>Westra</surname><given-names>Lubbert Y.Th.</given-names></name><name><surname>Chatrou</surname><given-names>Lars W.</given-names></name><name><surname>Verspagen</surname><given-names>Nadja</given-names></name><name><surname>Rainer</surname><given-names>Heimo</given-names></name><name><surname>Zamora</surname><given-names>Nelson A.</given-names></name><name><surname>Erkens</surname><given-names>Roy H.J.</given-names></name></person-group><article-title>Twelve new and exciting <tp:taxon-name><tp:taxon-name-part taxon-name-part-type="family">Annonaceae</tp:taxon-name-part></tp:taxon-name> from the Neotropics</article-title><source>PhytoKeys</source><day>02</day><month>7</month><year>2019</year><volume>126</volume><fpage>25</fpage><lpage>69</lpage><pub-id pub-id-type="doi">10.3897/phytokeys.126.33913</pub-id></mixed-citation></tp:treatment-meta><tp:nomenclature><tp:taxon-name>
            <tp:taxon-name-part taxon-name-part-type="genus" reg="Annona">Annona</tp:taxon-name-part>
            <tp:taxon-name-part taxon-name-part-type="species" reg="caput-medusae">caput-medusae</tp:taxon-name-part>
            <object-id xmlns:xlink="http://www.w3.org/1999/xlink" content-type="ipni" xlink:type="simple">urn:lsid:ipni.org:names:77199050-1</object-id>
          </tp:taxon-name><tp:taxon-authority>Westra &amp; H.Rainer</tp:taxon-authority><tp:taxon-status xmlns:xlink="http://www.w3.org/1999/xlink" xlink:type="simple">sp. nov.</tp:taxon-status><xref ref-type="fig" rid="F1">Figs 1</xref><xref ref-type="fig" rid="F2">, 2</xref></tp:nomenclature><tp:treatment-sec sec-type="diagnosis" id="SECID0E4MAC"><title>Diagnosis.</title><p><italic><tp:taxon-name><tp:taxon-name-part taxon-name-part-type="genus" reg="Annona">Annona</tp:taxon-name-part><tp:taxon-name-part taxon-name-part-type="species" reg="caput-medusae">caput-medusae</tp:taxon-name-part></tp:taxon-name></italic> resembles cauliflorous specimens of <italic><tp:taxon-name><tp:taxon-name-part taxon-name-part-type="genus" reg="Annona">A.</tp:taxon-name-part><tp:taxon-name-part taxon-name-part-type="species" reg="quinduensis">quinduensis</tp:taxon-name-part></tp:taxon-name></italic> Kunth (formerly <italic><tp:taxon-name><tp:taxon-name-part taxon-name-part-type="genus" reg="Raimondia">Raimondia</tp:taxon-name-part><tp:taxon-name-part taxon-name-part-type="species" reg="quinduensis">quinduensis</tp:taxon-name-part></tp:taxon-name></italic>), but differs by the shorter pedicels (7–11 vs. 10–30 mm long) and smaller seeds (ca. 6 vs. 10–14 mm long).</p></tp:treatment-sec><tp:treatment-sec sec-type="material" id="SECID0EEOAC"><title>Type.</title><p>COLOMBIA, Antioquia: Mun. Anorí, electric power plant, road to Aljibes, <named-content xmlns:xlink="http://www.w3.org/1999/xlink" content-type="dwc:verbatimCoordinates" xlink:type="simple"><named-content content-type="geo-json" specific-use="{&#34;type&#34;:&#34;Point&#34;,&#34;coordinates&#34;:[-75.040117,7.333611]}" id="NCID0ENOAC" xlink:type="simple">7°19'61"N, 75°02'407"W</named-content></named-content>, 350 m, 26 Mar 1996 (fl), <italic>Fonnegra et al. 5935</italic> (holotype: HUA! [HUA104142]; isotype: MO! [MO1958355]).</p></tp:treatment-sec><tp:treatment-sec sec-type="description" id="SECID0EUOAC"><title>Description.</title><p><italic>Tree</italic> 5–7 m tall, cauliflorous; young twigs rather densely covered with appressed brown hairs &lt; 0.5 mm long, soon glabrous. <italic>Leaves</italic>: petioles 16–18 by 2 mm; lamina narrowly elliptic, 28–30 by 9–12 cm (leaf index 2.5–3.1), membranous, greenish grey above <italic>in sicco</italic>, somewhat lighter so below, glabrous above except for the large veins sparsely covered with erect, brown hairs, sparsely covered with appressed hairs to glabrous below, base obtuse, extreme base very shortly attenuate, apex acuminate (acumen 10–15 mm long), primary vein impressed to flat above, secondary veins ca. 15, not loop-forming or loop-forming close to the apex (shortest distance between loops and margin ca. 2 mm), tertiary veins mostly percurrent, domatia present in axils of part of the secondary veins; plants androdioecious, probably: only bisexual flowers seen. <italic>Inflorescence</italic> borne on the stem on older branches, much-branched thyrsoids bearing many flowers in succession; pedicels 7–11 by 1–2 mm, gradually widening from base to flower, densely covered with appressed, brown hairs to 0.2 mm long; bracts triangular-ovate or broadly triangular-ovate, outer side densely covered with hairs 0.1–0.2 mm long, more or less persistent, upper bract 0.3–0.4 mm from base of pedicel; flower buds narrowly conical; sepals free or connate at the base, broadly ovate to triangular-ovate, ca. 1 mm long, appressed, later spreading to reflexed, apex acuminate, outer side densely covered with brown hairs; outer petals connate at the base, narrowly triangular, ca. 20 by 5 mm, outer side densely covered with brown hairs, inner petals ca. 0.4 the length of the outer ones, torus ca. 3 mm long, the lower third beset with stamens, the apical two-thirds beset with carpels; stamens ca. 150, ca. 1.5 mm long, anther oblong, ca. 1 mm long, no apical prolongation of connective; carpels 150–200. <italic>Fruit</italic> ellipsoid, ca. 6.5 by 3.5 cm, densely covered with brown hairs ca. 0.2 mm long in young stage, becoming glabrous, areoles not or weakly protruding, not apiculate. <italic>Seeds</italic> ca. 6 by 5 mm, brown.</p><fig id="F1" position="float" orientation="portrait"><label>Figure 1.</label><caption><p><italic><tp:taxon-name><tp:taxon-name-part taxon-name-part-type="genus" reg="Annona">Annona</tp:taxon-name-part><tp:taxon-name-part taxon-name-part-type="species" reg="caput-medusae">caput-medusae</tp:taxon-name-part></tp:taxon-name></italic> Westra &amp; H.Rainer. Flowering specimen (<italic>Fonnegra et al. 5935</italic>, holotype HUA).</p></caption><graphic xmlns:xlink="http://www.w3.org/1999/xlink" xlink:href="phytokeys-126-025-g001.jpg" position="float" orientation="portrait" xlink:type="simple" id="oo_314439.jpg"/></fig><fig id="F2" position="float" orientation="portrait"><label>Figure 2.</label><caption><p><italic><tp:taxon-name><tp:taxon-name-part taxon-name-part-type="genus" reg="Annona">Annona</tp:taxon-name-part><tp:taxon-name-part taxon-name-part-type="species" reg="caput-medusae">caput-medusae</tp:taxon-name-part></tp:taxon-name></italic> Westra &amp; H.Rainer. Fruiting specimen (<italic>Correa et al. 2307</italic>, HUA).</p></caption><graphic xmlns:xlink="http://www.w3.org/1999/xlink" xlink:href="phytokeys-126-025-g002.jpg" position="float" orientation="portrait" xlink:type="simple" id="oo_314440.jpg"/></fig></tp:treatment-sec><tp:treatment-sec sec-type="distribution" id="SECID0E2AAE"><title>Distribution.</title><p>Colombia (Antioquia, Caldas) (Fig. <xref ref-type="fig" rid="F3">3</xref>).</p><fig id="F3" position="float" orientation="portrait"><label>Figure 3.</label><caption><p>Distribution map of <italic><tp:taxon-name><tp:taxon-name-part taxon-name-part-type="genus" reg="Annona">Annona</tp:taxon-name-part><tp:taxon-name-part taxon-name-part-type="species" reg="caput-medusae">caput-medusae</tp:taxon-name-part></tp:taxon-name></italic>, <italic><tp:taxon-name><tp:taxon-name-part taxon-name-part-type="genus" reg="Annona">A.</tp:taxon-name-part><tp:taxon-name-part taxon-name-part-type="species" reg="oleifolia">oleifolia</tp:taxon-name-part></tp:taxon-name></italic>, <italic><tp:taxon-name><tp:taxon-name-part taxon-name-part-type="genus" reg="Guatteria">Guatteria</tp:taxon-name-part><tp:taxon-name-part taxon-name-part-type="species" reg="attenuata">attenuata</tp:taxon-name-part></tp:taxon-name></italic>, <italic><tp:taxon-name><tp:taxon-name-part taxon-name-part-type="genus" reg="Guatteria">G.</tp:taxon-name-part><tp:taxon-name-part taxon-name-part-type="species" reg="kamakusensis">kamakusensis</tp:taxon-name-part></tp:taxon-name></italic>, <italic><tp:taxon-name><tp:taxon-name-part taxon-name-part-type="genus" reg="Guatteria">G.</tp:taxon-name-part><tp:taxon-name-part taxon-name-part-type="species" reg="pseudoferruginea">pseudoferruginea</tp:taxon-name-part></tp:taxon-name></italic>, <italic><tp:taxon-name><tp:taxon-name-part taxon-name-part-type="genus" reg="Klarobelia">Klarobelia</tp:taxon-name-part><tp:taxon-name-part taxon-name-part-type="species" reg="rocioae">rocioae</tp:taxon-name-part></tp:taxon-name></italic>, and <italic><tp:taxon-name><tp:taxon-name-part taxon-name-part-type="genus" reg="Xylopia">Xylopia</tp:taxon-name-part><tp:taxon-name-part taxon-name-part-type="species" reg="longicaudata">longicaudata</tp:taxon-name-part></tp:taxon-name></italic>.</p></caption><graphic xmlns:xlink="http://www.w3.org/1999/xlink" xlink:href="phytokeys-126-025-g003.jpg" position="float" orientation="portrait" xlink:type="simple" id="oo_314441.jpg"/></fig></tp:treatment-sec><tp:treatment-sec sec-type="habitat" id="SECID0E6DAE"><title>Habitat and ecology.</title><p>On industrial ground, in secondary forest. At elevations of 350–450 m. Flowering: March; fruiting: June.</p></tp:treatment-sec><tp:treatment-sec sec-type="notes" id="SECID0EEEAE"><title>Notes.</title><p>A domatium here is a small thin membrane in the axil spanning the distance between primary vein and secondary vein. It conforms to the <italic><tp:taxon-name><tp:taxon-name-part taxon-name-part-type="genus" reg="Annona">Annona</tp:taxon-name-part><tp:taxon-name-part taxon-name-part-type="species" reg="muricata">muricata</tp:taxon-name-part></tp:taxon-name></italic> type (<xref ref-type="bibr" rid="B22">Van den Bos et al. 1989</xref>).</p><p><italic><tp:taxon-name><tp:taxon-name-part taxon-name-part-type="genus" reg="Annona">Annona</tp:taxon-name-part><tp:taxon-name-part taxon-name-part-type="species" reg="caput-medusae">caput-medusae</tp:taxon-name-part></tp:taxon-name></italic> clearly falls within a distinct group formerly known as the segregate genus <italic><tp:taxon-name><tp:taxon-name-part taxon-name-part-type="genus" reg="Raimondia">Raimondia</tp:taxon-name-part></tp:taxon-name></italic> (<xref ref-type="bibr" rid="B19">Safford 1913</xref>; <xref ref-type="bibr" rid="B24">Westra 1995</xref>), but (re-)united later with <italic><tp:taxon-name><tp:taxon-name-part taxon-name-part-type="genus" reg="Annona">Annona</tp:taxon-name-part></tp:taxon-name></italic> (<xref ref-type="bibr" rid="B16">Rainer 2007</xref>). When using Westra’s key <italic><tp:taxon-name><tp:taxon-name-part taxon-name-part-type="genus" reg="Annona">A.</tp:taxon-name-part><tp:taxon-name-part taxon-name-part-type="species" reg="caput-medusae">caput-medusae</tp:taxon-name-part></tp:taxon-name></italic> comes closest to <italic><tp:taxon-name><tp:taxon-name-part taxon-name-part-type="genus" reg="Annona">A.</tp:taxon-name-part><tp:taxon-name-part taxon-name-part-type="species" reg="quinduensis">quinduensis</tp:taxon-name-part></tp:taxon-name></italic> Kunth which generally is not cauliflorous. Whereas <italic><tp:taxon-name><tp:taxon-name-part taxon-name-part-type="genus" reg="Annona">A.</tp:taxon-name-part><tp:taxon-name-part taxon-name-part-type="species" reg="quinduensis">quinduensis</tp:taxon-name-part></tp:taxon-name></italic> normally is found at higher elevations up to 2500 m, <italic><tp:taxon-name><tp:taxon-name-part taxon-name-part-type="genus" reg="Annona">A.</tp:taxon-name-part><tp:taxon-name-part taxon-name-part-type="species" reg="caput-medusae">caput-medusae</tp:taxon-name-part></tp:taxon-name></italic>, as known from the scanty material collected thus far, occurs at elevations below 500 m. The flowers we examined appear to be bisexual. However, given the obvious similarity with other former <italic><tp:taxon-name><tp:taxon-name-part taxon-name-part-type="genus" reg="Raimondia">Raimondia</tp:taxon-name-part></tp:taxon-name></italic> species, which are all androdioecious, staminate flowers might be expected in <italic><tp:taxon-name><tp:taxon-name-part taxon-name-part-type="genus" reg="Annona">A.</tp:taxon-name-part><tp:taxon-name-part taxon-name-part-type="species" reg="caput-medusae">caput-medusae</tp:taxon-name-part></tp:taxon-name></italic> as well.</p></tp:treatment-sec><tp:treatment-sec sec-type="etymology" id="SECID0E5HAE"><title>Etymology.</title><p>Caput (L) = head. Medusa, an ancient Greek goddess whose head was covered with snakes. Referring to the shape of the inflorescence.</p></tp:treatment-sec><tp:treatment-sec sec-type="Preliminary IUCN conservation status" id="SECID0EDIAE"><title>Preliminary IUCN conservation status.</title><p>DD. This species is only known from two localities. Although the collections are not made near each other, more data are needed to determine the AOO and EOO. Also, the current population size and population trend of this species are unknown. Habitat loss because of forest cover loss is a <!--PageBreak -->possible threat for this species of <italic><tp:taxon-name><tp:taxon-name-part taxon-name-part-type="genus" reg="Annona">Annona</tp:taxon-name-part></tp:taxon-name></italic> given its occurrence in fragmented forest areas. However, since proper data on the distribution of this taxon is lacking, we assessed it as Data Deficient.</p></tp:treatment-sec><tp:treatment-sec sec-type="Other specimen examined" id="SECID0ESIAE"><title>Other specimen examined.</title><p><bold>COLOMBIA. Caldas</bold>: Norcasia, Vereda Moscovita, quebrada Santa Bárbara, <named-content xmlns:xlink="http://www.w3.org/1999/xlink" content-type="dwc:verbatimCoordinates" xlink:type="simple"><named-content content-type="geo-json" specific-use="{&#34;type&#34;:&#34;Point&#34;,&#34;coordinates&#34;:[-74.583333,5.566667]}" id="NCID0E4IAE" xlink:type="simple">5°34'N, 74°35'W</named-content></named-content>, 450 m, 15 Jun 2001 (fr), <italic>Correa et al. 2307</italic> (HUA).</p></tp:treatment-sec><ref-list><ref id="B22"><mixed-citation xmlns:xlink="http://www.w3.org/1999/xlink" xlink:type="simple"><person-group><name name-style="western"><surname>Van den Bos</surname><given-names>WJ</given-names></name><name name-style="western"><surname>Koek-Noorman</surname><given-names>J</given-names></name><name name-style="western"><surname>Berendsen</surname><given-names>W</given-names></name></person-group> (<year>1989</year>) <article-title>Studies in <tp:taxon-name><tp:taxon-name-part taxon-name-part-type="family">Annonaceae</tp:taxon-name-part></tp:taxon-name>. XII. Domatia in <italic><tp:taxon-name><tp:taxon-name-part taxon-name-part-type="genus">Annona</tp:taxon-name-part></tp:taxon-name></italic> and <italic><tp:taxon-name><tp:taxon-name-part taxon-name-part-type="genus">Rollinia</tp:taxon-name-part></tp:taxon-name></italic>: Occurrence, SEM structure, and taxonomic significance.</article-title><source>Proceedings of the Koninklijke Nederlandse Akademie van Wetenschappen Series C</source><volume>92</volume>: <fpage>325</fpage>–<lpage>330</lpage>.</mixed-citation></ref><ref id="B19"><mixed-citation xmlns:xlink="http://www.w3.org/1999/xlink" xlink:type="simple"><person-group><name name-style="western"><surname>Safford</surname><given-names>WE</given-names></name></person-group> (<year>1913</year>) <article-title><italic><tp:taxon-name><tp:taxon-name-part taxon-name-part-type="genus">Raimondia</tp:taxon-name-part></tp:taxon-name></italic>, a new genus of <tp:taxon-name><tp:taxon-name-part taxon-name-part-type="family">Annonaceae</tp:taxon-name-part></tp:taxon-name> from Colombia.</article-title><source>Contributions from the United States National Herbarium</source><volume>16</volume>(<issue>5</issue>): <fpage>217</fpage>–<lpage>219</lpage>. [pl. 52–53]</mixed-citation></ref><ref id="B24"><mixed-citation xmlns:xlink="http://www.w3.org/1999/xlink" xlink:type="simple"><person-group><name name-style="western"><surname>Westra</surname><given-names>LYT</given-names></name></person-group> (<year>1995</year>) <article-title>Studies in <tp:taxon-name><tp:taxon-name-part taxon-name-part-type="family">Annonaceae</tp:taxon-name-part></tp:taxon-name>. XXIV. A taxonomic revision of <italic><tp:taxon-name><tp:taxon-name-part taxon-name-part-type="genus">Raimondia</tp:taxon-name-part></tp:taxon-name></italic> Safford.</article-title><source>Botanische Jahrbücher für Systematik, Pflanzengeschichte und Pflanzengeographie</source><volume>117</volume>: <fpage>273</fpage>–<lpage>297</lpage>.</mixed-citation></ref><ref id="B16"><mixed-citation xmlns:xlink="http://www.w3.org/1999/xlink" xlink:type="simple"><person-group><name name-style="western"><surname>Rainer</surname><given-names>H</given-names></name></person-group> (<year>2007</year>) Monographic studies in the genus <italic><tp:taxon-name><tp:taxon-name-part taxon-name-part-type="genus">Annona</tp:taxon-name-part></tp:taxon-name></italic> L. (<tp:taxon-name><tp:taxon-name-part taxon-name-part-type="family">Annonaceae</tp:taxon-name-part></tp:taxon-name>): Inclusion of the genus <italic><tp:taxon-name><tp:taxon-name-part taxon-name-part-type="genus">Rollinia</tp:taxon-name-part></tp:taxon-name></italic> A.St.-Hil. Annalen des Naturhistorischen Museums in Wien 108B: 191–205.</mixed-citation></ref></ref-list></tp:taxon-treatment>
