# Supplementary material for: Twelve new and exciting Annonaceae from the Neotropics
Source: PhytoKeys. 2019 Jul 2;126:25–69. doi: 10.3897/phytokeys.126.33913 (PMC6616106; doi:10.3897/phytokeys.126.33913)
Supplement: XML Treatment for Annona oleifolia [file phytokeys.126.33913-treatment2.xml]

<!DOCTYPE tp:taxon-treatment
  PUBLIC "-//TaxonX//DTD Taxonomic Treatment Publishing DTD v0 20100105//EN" "tax-treatment-NSO.dtd">
<tp:taxon-treatment xmlns:tp="http://www.plazi.org/taxpub"><tp:treatment-meta><kwd-group><label>Taxon classification</label><kwd><named-content xmlns:xlink="http://www.w3.org/1999/xlink" content-type="kingdom">Plantae</named-content></kwd><kwd><named-content xmlns:xlink="http://www.w3.org/1999/xlink" content-type="order">Magnoliales</named-content></kwd><kwd><named-content xmlns:xlink="http://www.w3.org/1999/xlink" content-type="family">Annonaceae</named-content></kwd></kwd-group><mixed-citation publication-type="journal"><person-group><name><surname>Maas</surname><given-names>Paul J.M.</given-names></name><name><surname>Westra</surname><given-names>Lubbert Y.Th.</given-names></name><name><surname>Chatrou</surname><given-names>Lars W.</given-names></name><name><surname>Verspagen</surname><given-names>Nadja</given-names></name><name><surname>Rainer</surname><given-names>Heimo</given-names></name><name><surname>Zamora</surname><given-names>Nelson A.</given-names></name><name><surname>Erkens</surname><given-names>Roy H.J.</given-names></name></person-group><article-title>Twelve new and exciting <tp:taxon-name><tp:taxon-name-part taxon-name-part-type="family">Annonaceae</tp:taxon-name-part></tp:taxon-name> from the Neotropics</article-title><source>PhytoKeys</source><day>02</day><month>7</month><year>2019</year><volume>126</volume><fpage>25</fpage><lpage>69</lpage><pub-id pub-id-type="doi">10.3897/phytokeys.126.33913</pub-id></mixed-citation></tp:treatment-meta><tp:nomenclature><tp:taxon-name>
            <tp:taxon-name-part taxon-name-part-type="genus" reg="Annona">Annona</tp:taxon-name-part>
            <tp:taxon-name-part taxon-name-part-type="species" reg="oleifolia">oleifolia</tp:taxon-name-part>
            <object-id xmlns:xlink="http://www.w3.org/1999/xlink" content-type="ipni" xlink:type="simple">urn:lsid:ipni.org:names:77199051-1</object-id>
          </tp:taxon-name><tp:taxon-authority>Westra &amp; H.Rainer</tp:taxon-authority><tp:taxon-status xmlns:xlink="http://www.w3.org/1999/xlink" xlink:type="simple">sp. nov.</tp:taxon-status><xref ref-type="fig" rid="F4">Figs 4</xref><xref ref-type="fig" rid="F5">, 5</xref><!--PageBreak --><!--PageBreak --><!--PageBreak --></tp:nomenclature><tp:treatment-sec sec-type="diagnosis" id="SECID0EYKAE"><title>Diagnosis.</title><p>When using the key of the Flora Neotropica Monograph of <italic><tp:taxon-name><tp:taxon-name-part taxon-name-part-type="genus" reg="Rollinia">Rollinia</tp:taxon-name-part></tp:taxon-name></italic> (Maas, Westra et al. 1992) <italic><tp:taxon-name><tp:taxon-name-part taxon-name-part-type="genus" reg="Annona">Annona</tp:taxon-name-part><tp:taxon-name-part taxon-name-part-type="species" reg="oleifolia">oleifolia</tp:taxon-name-part></tp:taxon-name></italic> keys out to the SE Brazilian <italic><tp:taxon-name><tp:taxon-name-part taxon-name-part-type="genus" reg="Annona">Annona</tp:taxon-name-part><tp:taxon-name-part taxon-name-part-type="species" reg="neosericea">neosericea</tp:taxon-name-part></tp:taxon-name></italic> H.Rainer by an indument of appressed hairs on the lower side of the lamina, non-gibbous sepals, and narrow wings, but it is very distinct from that species by the very low number of carpels (≤25 vs. ≥100, respectively), very narrow leaves (leaf index ≥5 vs. 2.5–3) and the slightly recurved instead of horizontal to erect wings in <italic><tp:taxon-name><tp:taxon-name-part taxon-name-part-type="genus" reg="Annona">Annona</tp:taxon-name-part><tp:taxon-name-part taxon-name-part-type="species" reg="neosericea">neosericea</tp:taxon-name-part></tp:taxon-name></italic>.</p></tp:treatment-sec><tp:treatment-sec sec-type="material" id="SECID0EGMAE"><title>Type.</title><p>ECUADOR, Napo: La Joya de los Sachas, Parroquia Pompeya, Campamento de Maxus, Carretera Maxus km 1–4, <named-content xmlns:xlink="http://www.w3.org/1999/xlink" content-type="dwc:verbatimCoordinates" xlink:type="simple"><named-content content-type="geo-json" specific-use="{&#34;type&#34;:&#34;Point&#34;,&#34;coordinates&#34;:[-78.600000,-0.416667]}" id="NCID0EPMAE" xlink:type="simple">00°25'S, 78°36'W</named-content></named-content>, 235 m, 10–18 Aug 1993 (fr), <italic>Grijalva et al. 637</italic> (holotype: QCNE! [QCNE75007]; isotype: U! [U1567540]).</p><!--PageBreak --><!--PageBreak --><!--PageBreak --></tp:treatment-sec><tp:treatment-sec sec-type="description" id="SECID0EZMAE"><title>Description.</title><p><italic>Small tree</italic> 2–3 m tall, to 3.5 cm diam.; young twigs rather densely to sparsely covered with appressed, brownish hairs &lt; 0.5 mm long, soon glabrous. <italic>Leaves</italic>: petioles 4–8 by 5 mm, sparsely covered with appressed hairs similar to hairs on twigs to glabrous; lamina narrowly elliptic to narrowly elliptic-oblong, 10–17 by 1–2 cm (leaf index 5–8.5), membranous, greenish brown above, somewhat lighter so below, glabrous above except for primary vein densely to sparsely covered with more or less curved hairs, sparsely covered with appressed hairs to mostly glabrous and the primary vein rather densely so to glabrous below, base acute to attenuate, apex long-acute to long-acuminate (acumen 10–30 mm long or not distinct), primary vein impressed above, secondary veins distinct to rather indistinct, 15–17 on either side, often loop-forming, shortest distance between loops and margin 1–2 mm, tertiary venation reticulate, domatia absent. <italic>Flowers</italic> solitary, among leaves, supra-axillary; pedicels ca. 30 by 1 mm, to 50 by 2 mm in fruit, sparsely covered with appressed hairs, soon glabrous; bracts minute, all basal; sepals free, broadly ovate, to ca. 2 mm long, appressed; corolla tube ca. 5 mm high, ca. 7 mm in diam., wings slightly recurved, ca. 10 by 3 mm, ≥ 2 mm thick, free part of inner petals sagittate-triangular, ca. 2 mm long and wide. <italic>Fruit</italic> green to yellow, globose or irregularly so, ca. 2.5 cm diam., glabrous, carpels 20–25, areoles cushion-shaped, slightly protruding. <italic>Seeds</italic> 6–7 by 6 mm, brown.</p><fig id="F4" position="float" orientation="portrait"><label>Figure 4.</label><caption><p><italic><tp:taxon-name><tp:taxon-name-part taxon-name-part-type="genus" reg="Annona">Annona</tp:taxon-name-part><tp:taxon-name-part taxon-name-part-type="species" reg="oleifolia">oleifolia</tp:taxon-name-part></tp:taxon-name></italic> Westra &amp; H.Rainer. Fruiting specimen (<italic>Grijalva et al. 637</italic>, holotype QCNE).</p></caption><graphic xmlns:xlink="http://www.w3.org/1999/xlink" xlink:href="phytokeys-126-025-g004.jpg" position="float" orientation="portrait" xlink:type="simple" id="oo_314442.jpg"/></fig><fig id="F5" position="float" orientation="portrait"><label>Figure 5.</label><caption><p><italic><tp:taxon-name><tp:taxon-name-part taxon-name-part-type="genus" reg="Annona">Annona</tp:taxon-name-part><tp:taxon-name-part taxon-name-part-type="species" reg="oleifolia">oleifolia</tp:taxon-name-part></tp:taxon-name></italic> Westra &amp; H.Rainer. <bold>A</bold> Leaves <bold>B</bold> flowering branch <bold>C</bold> flower with part of the corolla removed to show the interior. Photographs by H. Rainer.</p></caption><graphic xmlns:xlink="http://www.w3.org/1999/xlink" xlink:href="phytokeys-126-025-g005.jpg" position="float" orientation="portrait" xlink:type="simple" id="oo_314443.jpg"/></fig></tp:treatment-sec><tp:treatment-sec sec-type="distribution" id="SECID0EBPAE"><title>Distribution.</title><p>Ecuador (Napo), Peru (Loreto), Bolivia (Beni) (Fig. <xref ref-type="fig" rid="F3">3</xref>).</p></tp:treatment-sec><tp:treatment-sec sec-type="habitat" id="SECID0ELPAE"><title>Habitat and ecology.</title><p>In forest. At elevations of 100–300 m; flowering: May, June; fruiting: August and September.</p></tp:treatment-sec><tp:treatment-sec sec-type="notes" id="SECID0EQPAE"><title>Notes.</title><p>The flower had to be described from photographs. <italic><tp:taxon-name><tp:taxon-name-part taxon-name-part-type="genus" reg="Annona">Annona</tp:taxon-name-part><tp:taxon-name-part taxon-name-part-type="species" reg="oleifolia">oleifolia</tp:taxon-name-part></tp:taxon-name></italic> falls within the former concept of <italic><tp:taxon-name><tp:taxon-name-part taxon-name-part-type="genus" reg="Rollinia">Rollinia</tp:taxon-name-part></tp:taxon-name></italic> because of the characteristic shape of the corolla, with the outer petals wing-like, and the whole flower suggesting a miniature propellor (see <xref ref-type="bibr" rid="B12">Maas et al. 1992</xref>).</p><p>Using the key to the species in the monograph of <italic><tp:taxon-name><tp:taxon-name-part taxon-name-part-type="genus" reg="Rollinia">Rollinia</tp:taxon-name-part></tp:taxon-name></italic> (<xref ref-type="bibr" rid="B12">Maas et al. 1992</xref>), <italic><tp:taxon-name><tp:taxon-name-part taxon-name-part-type="genus" reg="Annona">Annona</tp:taxon-name-part><tp:taxon-name-part taxon-name-part-type="species" reg="oleifolia">oleifolia</tp:taxon-name-part></tp:taxon-name></italic> ends near <italic><tp:taxon-name><tp:taxon-name-part taxon-name-part-type="genus" reg="Rollina">Rollina</tp:taxon-name-part><tp:taxon-name-part taxon-name-part-type="species" reg="sericea">sericea</tp:taxon-name-part></tp:taxon-name></italic> = <italic><tp:taxon-name><tp:taxon-name-part taxon-name-part-type="genus" reg="Annona">Annona</tp:taxon-name-part><tp:taxon-name-part taxon-name-part-type="species" reg="neosericea">neosericea</tp:taxon-name-part></tp:taxon-name></italic>, but it is immediately distinct from that species by the very low number of carpels (≤25 vs. ≥100, respectively).</p></tp:treatment-sec><tp:treatment-sec sec-type="etymology" id="SECID0E1RAE"><title>Etymology.</title><p>‘Oleifolia’ = with leaves resembling those of <italic><tp:taxon-name><tp:taxon-name-part taxon-name-part-type="genus" reg="Olea">Olea</tp:taxon-name-part><tp:taxon-name-part taxon-name-part-type="species" reg="europaea">europaea</tp:taxon-name-part></tp:taxon-name></italic> L., the Olive Tree.</p></tp:treatment-sec><tp:treatment-sec sec-type="Preliminary IUCN conservation status" id="SECID0ELSAE"><title>Preliminary IUCN conservation status.</title><p>EN B2ab(iii). The EOO (126.356 km2) was too large to classify as threatened, but AOO (24 km2) would classify as Endangered. It was determined that this species occurs in 5 locations. Although the species occurs within national parks in Ecuador, it is also found in heavily fragmented forest regions. Since the current population size and population trend of this species are unknown, we have classified it as Endangered.</p></tp:treatment-sec><tp:treatment-sec sec-type="material" id="SECID0EQSAE"><title>Other specimens examined.</title><p><bold>ECUADOR. Napo</bold>: La Joya de los Sachas, Cantón Pompeya, <named-content xmlns:xlink="http://www.w3.org/1999/xlink" content-type="dwc:verbatimCoordinates" xlink:type="simple"><named-content content-type="geo-json" specific-use="{&#34;type&#34;:&#34;Point&#34;,&#34;coordinates&#34;:[-78.616667,-0.416667]}" id="NCID0E2SAE" xlink:type="simple">00°25'S, 78°37'W</named-content></named-content>, 14 Sep 1992, <italic>Gudiño &amp; Grefa 1775</italic> (MO, QCNE). <bold>PERU</bold>. <bold>Loreto</bold>: Prov. Maynas, Distr. Sargento Lores, Constancia Norte, <named-content xmlns:xlink="http://www.w3.org/1999/xlink" content-type="dwc:verbatimCoordinates" xlink:type="simple"><named-content content-type="geo-json" specific-use="{&#34;type&#34;:&#34;Point&#34;,&#34;coordinates&#34;:[-72.916667,-4.116667]}" id="NCID0EJTAE" xlink:type="simple">04°07'S, 72°55'W</named-content></named-content>, 11 Apr 1997, <italic>Vásquez et al. 22963</italic> (MO). <bold>BOLIVIA</bold>. <bold>Beni</bold>: Prov. Vaca Diez, Cachuela Esperanza, along Río Beni, <named-content xmlns:xlink="http://www.w3.org/1999/xlink" content-type="dwc:verbatimCoordinates" xlink:type="simple"><named-content content-type="geo-json" specific-use="{&#34;type&#34;:&#34;Point&#34;,&#34;coordinates&#34;:[-65.600000,-10.533333]}" id="NCID0EXTAE" xlink:type="simple">10°32'S, 65°36'W</named-content></named-content>, 9 Nov 2001, <italic>Chatrou et al. 417</italic> (U).</p><!--PageBreak --></tp:treatment-sec><tp:treatment-sec><!--Section generated to contain objects referenced in tp:taxon-treatment.--><fig id="F3" position="float" orientation="portrait"><label>Figure 3.</label><caption><p>Distribution map of <italic><tp:taxon-name><tp:taxon-name-part taxon-name-part-type="genus" reg="Annona">Annona</tp:taxon-name-part><tp:taxon-name-part taxon-name-part-type="species" reg="caput-medusae">caput-medusae</tp:taxon-name-part></tp:taxon-name></italic>, <italic><tp:taxon-name><tp:taxon-name-part taxon-name-part-type="genus" reg="Annona">A.</tp:taxon-name-part><tp:taxon-name-part taxon-name-part-type="species" reg="oleifolia">oleifolia</tp:taxon-name-part></tp:taxon-name></italic>, <italic><tp:taxon-name><tp:taxon-name-part taxon-name-part-type="genus" reg="Guatteria">Guatteria</tp:taxon-name-part><tp:taxon-name-part taxon-name-part-type="species" reg="attenuata">attenuata</tp:taxon-name-part></tp:taxon-name></italic>, <italic><tp:taxon-name><tp:taxon-name-part taxon-name-part-type="genus" reg="Guatteria">G.</tp:taxon-name-part><tp:taxon-name-part taxon-name-part-type="species" reg="kamakusensis">kamakusensis</tp:taxon-name-part></tp:taxon-name></italic>, <italic><tp:taxon-name><tp:taxon-name-part taxon-name-part-type="genus" reg="Guatteria">G.</tp:taxon-name-part><tp:taxon-name-part taxon-name-part-type="species" reg="pseudoferruginea">pseudoferruginea</tp:taxon-name-part></tp:taxon-name></italic>, <italic><tp:taxon-name><tp:taxon-name-part taxon-name-part-type="genus" reg="Klarobelia">Klarobelia</tp:taxon-name-part><tp:taxon-name-part taxon-name-part-type="species" reg="rocioae">rocioae</tp:taxon-name-part></tp:taxon-name></italic>, and <italic><tp:taxon-name><tp:taxon-name-part taxon-name-part-type="genus" reg="Xylopia">Xylopia</tp:taxon-name-part><tp:taxon-name-part taxon-name-part-type="species" reg="longicaudata">longicaudata</tp:taxon-name-part></tp:taxon-name></italic>.</p></caption><graphic xmlns:xlink="http://www.w3.org/1999/xlink" xlink:href="phytokeys-126-025-g003.jpg" position="float" orientation="portrait" xlink:type="simple" id="oo_314441.jpg"/></fig></tp:treatment-sec><ref-list><ref id="B12"><mixed-citation xmlns:xlink="http://www.w3.org/1999/xlink" xlink:type="simple"><person-group><name name-style="western"><surname>Maas</surname><given-names>PJM</given-names></name><name name-style="western"><surname>Westra</surname><given-names>LYT</given-names></name><name name-style="western"><surname>et</surname><given-names>al.</given-names></name></person-group> (<year>1992</year>) Flora Neotropica Monograph 57: <italic><tp:taxon-name><tp:taxon-name-part taxon-name-part-type="genus">Rollinia</tp:taxon-name-part></tp:taxon-name></italic>. The New York Botanical Garden, New York, 1–188.</mixed-citation></ref></ref-list></tp:taxon-treatment>
