# Supplementary material for: Twelve new and exciting Annonaceae from the Neotropics
Source: PhytoKeys. 2019 Jul 2;126:25–69. doi: 10.3897/phytokeys.126.33913 (PMC6616106; doi:10.3897/phytokeys.126.33913)
Supplement: XML Treatment for Guatteria aliciae [file phytokeys.126.33913-treatment3.xml]

<!DOCTYPE tp:taxon-treatment
  PUBLIC "-//TaxonX//DTD Taxonomic Treatment Publishing DTD v0 20100105//EN" "tax-treatment-NSO.dtd">
<tp:taxon-treatment xmlns:tp="http://www.plazi.org/taxpub"><tp:treatment-meta><kwd-group><label>Taxon classification</label><kwd><named-content xmlns:xlink="http://www.w3.org/1999/xlink" content-type="kingdom">Plantae</named-content></kwd><kwd><named-content xmlns:xlink="http://www.w3.org/1999/xlink" content-type="order">Magnoliales</named-content></kwd><kwd><named-content xmlns:xlink="http://www.w3.org/1999/xlink" content-type="family">Annonaceae</named-content></kwd></kwd-group><mixed-citation publication-type="journal"><person-group><name><surname>Maas</surname><given-names>Paul J.M.</given-names></name><name><surname>Westra</surname><given-names>Lubbert Y.Th.</given-names></name><name><surname>Chatrou</surname><given-names>Lars W.</given-names></name><name><surname>Verspagen</surname><given-names>Nadja</given-names></name><name><surname>Rainer</surname><given-names>Heimo</given-names></name><name><surname>Zamora</surname><given-names>Nelson A.</given-names></name><name><surname>Erkens</surname><given-names>Roy H.J.</given-names></name></person-group><article-title>Twelve new and exciting <tp:taxon-name><tp:taxon-name-part taxon-name-part-type="family">Annonaceae</tp:taxon-name-part></tp:taxon-name> from the Neotropics</article-title><source>PhytoKeys</source><day>02</day><month>7</month><year>2019</year><volume>126</volume><fpage>25</fpage><lpage>69</lpage><pub-id pub-id-type="doi">10.3897/phytokeys.126.33913</pub-id></mixed-citation></tp:treatment-meta><tp:nomenclature><tp:taxon-name>
            <tp:taxon-name-part taxon-name-part-type="genus" reg="Guatteria">Guatteria</tp:taxon-name-part>
            <tp:taxon-name-part taxon-name-part-type="species" reg="aliciae">aliciae</tp:taxon-name-part>
            <object-id xmlns:xlink="http://www.w3.org/1999/xlink" content-type="ipni" xlink:type="simple">urn:lsid:ipni.org:names:77199052-1</object-id>
          </tp:taxon-name><tp:taxon-authority>Maas &amp; Erkens</tp:taxon-authority><tp:taxon-status xmlns:xlink="http://www.w3.org/1999/xlink" xlink:type="simple">sp. nov.</tp:taxon-status><xref ref-type="fig" rid="F6">Figs 6</xref><xref ref-type="fig" rid="F7">, 7</xref><xref ref-type="fig" rid="F8">, 8</xref></tp:nomenclature><tp:treatment-sec sec-type="diagnosis" id="SECID0EUVAE"><title>Diagnosis.</title><p><italic><tp:taxon-name><tp:taxon-name-part taxon-name-part-type="genus" reg="Guatteria">Guatteria</tp:taxon-name-part><tp:taxon-name-part taxon-name-part-type="species" reg="aliciae">aliciae</tp:taxon-name-part></tp:taxon-name></italic> is similar to <italic><tp:taxon-name><tp:taxon-name-part taxon-name-part-type="genus" reg="Guatteria">Guatteria</tp:taxon-name-part><tp:taxon-name-part taxon-name-part-type="species" reg="tenera">tenera</tp:taxon-name-part></tp:taxon-name></italic> R.E.Fr. in terms of its very small and narrow leaves that are not verruculose, straight young twigs, and secondary veins that are impressed to raised on the upper side of the lamina, but it is distinct from that species by long-pedicellate flowers (20–45 vs. 10–20 mm long) and longer petioles (5–10 vs. 2–5 mm long) and almost smooth (to slightly pitted) seeds.</p></tp:treatment-sec><tp:treatment-sec sec-type="material" id="SECID0EQWAE"><title>Type.</title><p>PANAMA, Veraguas: Parque Nacional Santa Fé, La Sabaneta, E0501556 N0959877, 1000 m, 16 Jul 2009, <italic>Ibañez et al. 5799</italic> (holotype: MO! [MO6619251]; isotype: L!).</p></tp:treatment-sec><tp:treatment-sec sec-type="description" id="SECID0EYWAE"><title>Description.</title><p><italic>Tree</italic> 4–6 m tall; young twigs sparsely covered with appressed hairs, soon glabrous. <italic>Leaves</italic>: petioles 5–10 by 2 mm; lamina narrowly elliptic to narrowly oblong-elliptic, 8–12 by 3–4 cm (leaf index 2.6–3.6), chartaceous, not verruculose, dull, greyish above, brown below, glabrous above, sparsely to densely (large veins) covered with appressed hairs below, base acute to obtuse, or attenuate, apex acuminate (acumen 5–15 mm long), primary vein impressed above, secondary veins distinct, 10–12 on either side of primary vein, slightly raised above, smallest distance between loops and margin ca. 2 mm, tertiary veins indistinct, flat above, reticulate. <italic>Flowers</italic> solitary or rarely in 2-flowered inflorescences in axils of leaves or on leafless branchlets; flowering and fruiting pedicels 20–45 by 1 mm, sparsely to rather densely covered with appressed hairs, articulated at 0.2–0.3 from the base; bracts (4-)6–7, soon falling, the basal ones (one seen) broadly ovate, ca. 1 mm long, the 2 upper ones not seen; flower buds depressed ovoid; sepals free, broadly ovate-triangular, 5–6 by 5–6 mm, appressed, outer side rather densely covered with appressed hairs; petals green to yellowish green <italic>in vivo</italic>, oblong-elliptic, 10–15 by 4–6 mm, outer side densely covered with appressed hairs; stamens ca. 2 mm long, connective shield densely papillate. <italic>Monocarps</italic> ca. 20, green <italic>in vivo</italic>, black <italic>in sicco</italic>, ellipsoid, 9–10 by 4 mm, glabrous, apex apiculate (apiculum &lt;0.5 mm long), wall ca. 0.2 mm thick, stipes red <italic>in vivo</italic>, 10–15 by 1 mm. <italic>Seed</italic> ellipsoid, ca. 10 by 4 mm, brown, surface smooth to slightly pitted, raphe raised.</p><fig id="F6" position="float" orientation="portrait"><label>Figure 6.</label><caption><p><italic><tp:taxon-name><tp:taxon-name-part taxon-name-part-type="genus" reg="Guatteria">Guatteria</tp:taxon-name-part><tp:taxon-name-part taxon-name-part-type="species" reg="aliciae">aliciae</tp:taxon-name-part></tp:taxon-name></italic> Maas &amp; Erkens. Flowering branch (<italic>Ibañez et al. 5799</italic>, holotype MO).</p></caption><graphic xmlns:xlink="http://www.w3.org/1999/xlink" xlink:href="phytokeys-126-025-g006.jpg" position="float" orientation="portrait" xlink:type="simple" id="oo_314444.jpg"/></fig><fig id="F7" position="float" orientation="portrait"><label>Figure 7.</label><caption><p><italic><tp:taxon-name><tp:taxon-name-part taxon-name-part-type="genus" reg="Guatteria">Guatteria</tp:taxon-name-part><tp:taxon-name-part taxon-name-part-type="species" reg="aliciae">aliciae</tp:taxon-name-part></tp:taxon-name></italic> Maas &amp; Erkens. Fruiting branch, detail (<italic>Ibañez et al. 5813</italic>, MO).</p></caption><graphic xmlns:xlink="http://www.w3.org/1999/xlink" xlink:href="phytokeys-126-025-g007.jpg" position="float" orientation="portrait" xlink:type="simple" id="oo_314445.jpg"/></fig><fig id="F8" position="float" orientation="portrait"><label>Figure 8.</label><caption><p><italic><tp:taxon-name><tp:taxon-name-part taxon-name-part-type="genus" reg="Guatteria">Guatteria</tp:taxon-name-part><tp:taxon-name-part taxon-name-part-type="species" reg="aliciae">aliciae</tp:taxon-name-part></tp:taxon-name></italic> Maas &amp; Erkens. <bold>A, B</bold> Flowering branch <bold>C</bold> flower seen from above <bold>D</bold> young fruit <bold>E</bold> flower seen from aside <bold>F</bold> flower seen from above (<bold>A–D</bold><italic>Ibañez et al. 5799</italic><bold>E</bold><italic>Ibañez et al. 5770</italic><bold>F</bold><italic>Ibañez et al. 5813</italic>).</p></caption><graphic xmlns:xlink="http://www.w3.org/1999/xlink" xlink:href="phytokeys-126-025-g008.jpg" position="float" orientation="portrait" xlink:type="simple" id="oo_314446.jpg"/></fig></tp:treatment-sec><tp:treatment-sec sec-type="distribution" id="SECID0ES1AE"><title>Distribution.</title><p>Panama (Veraguas) (Fig. <xref ref-type="fig" rid="F9">9</xref>).</p><fig id="F9" position="float" orientation="portrait"><label>Figure 9.</label><caption><p>Distribution map of <italic><tp:taxon-name><tp:taxon-name-part taxon-name-part-type="genus" reg="Guatteria">Guatteria</tp:taxon-name-part><tp:taxon-name-part taxon-name-part-type="species" reg="aliciae">aliciae</tp:taxon-name-part></tp:taxon-name></italic>, <italic><tp:taxon-name><tp:taxon-name-part taxon-name-part-type="genus" reg="Guatteria">G.</tp:taxon-name-part><tp:taxon-name-part taxon-name-part-type="species" reg="pseudorotundata">pseudorotundata</tp:taxon-name-part></tp:taxon-name></italic>, <italic><tp:taxon-name><tp:taxon-name-part taxon-name-part-type="genus" reg="Guatteria">G.</tp:taxon-name-part><tp:taxon-name-part taxon-name-part-type="species" reg="rubiginosa">rubiginosa</tp:taxon-name-part></tp:taxon-name></italic>, and <italic><tp:taxon-name><tp:taxon-name-part taxon-name-part-type="genus" reg="Guatteria">G.</tp:taxon-name-part><tp:taxon-name-part taxon-name-part-type="species" reg="turrialbana">turrialbana</tp:taxon-name-part></tp:taxon-name></italic>.</p></caption><graphic xmlns:xlink="http://www.w3.org/1999/xlink" xlink:href="phytokeys-126-025-g009.jpg" position="float" orientation="portrait" xlink:type="simple" id="oo_314447.jpg"/></fig></tp:treatment-sec><tp:treatment-sec sec-type="habitat" id="SECID0EV3AE"><title>Habitat and ecology.</title><p>In low forest of 6–8 m tall, with the palm species <italic><tp:taxon-name><tp:taxon-name-part taxon-name-part-type="genus" reg="Colpothrinax">Colpothrinax</tp:taxon-name-part><tp:taxon-name-part taxon-name-part-type="species" reg="aphanopetala">aphanopetala</tp:taxon-name-part></tp:taxon-name></italic> R.Evans. At an elevation of ca. 1000 m. Flowering and fruiting: July.</p></tp:treatment-sec><tp:treatment-sec sec-type="notes" id="SECID0EG4AE"><title>Notes.</title><p><italic><tp:taxon-name><tp:taxon-name-part taxon-name-part-type="genus" reg="Guatteria">Guatteria</tp:taxon-name-part><tp:taxon-name-part taxon-name-part-type="species" reg="aliciae">aliciae</tp:taxon-name-part></tp:taxon-name></italic> is named in honour of its collector Alicia Ibañez, who assisted us in all kinds of ways in 2006, during our visit to Panama. This species is only known from one locality in the Panamanian province of Veraguas.</p></tp:treatment-sec><tp:treatment-sec sec-type="Preliminary IUCN conservation status" id="SECID0EX4AE"><title>Preliminary IUCN conservation status.</title><p>DD. This species is only known from one locality with three collections. Therefore AOO and EOO could not be calculated. Given that the species occurs in Santa Fé National Park we assume that currently there are no major threats. However, since the current population size and population trend of this species are unknown, it was assessed as Data Deficient.</p><!--PageBreak --></tp:treatment-sec><tp:treatment-sec sec-type="material" id="SECID0E44AE"><title>Other specimens examined.</title><p><bold>PANAMA</bold>. <bold>Veraguas</bold>: Parque Nacional Santa Fé, La Sabaneta, E0501556 N0959877, 1000 m, 16 Jul 2009, <italic>Ibañez et al. 5770</italic> (MO), <italic>5813</italic> (MO, 2 sheets).</p></tp:treatment-sec></tp:taxon-treatment>
