# Supplementary material for: Twelve new and exciting Annonaceae from the Neotropics
Source: PhytoKeys. 2019 Jul 2;126:25–69. doi: 10.3897/phytokeys.126.33913 (PMC6616106; doi:10.3897/phytokeys.126.33913)
Supplement: XML Treatment for Guatteria attenuata [file phytokeys.126.33913-treatment4.xml]

<!DOCTYPE tp:taxon-treatment
  PUBLIC "-//TaxonX//DTD Taxonomic Treatment Publishing DTD v0 20100105//EN" "tax-treatment-NSO.dtd">
<tp:taxon-treatment xmlns:tp="http://www.plazi.org/taxpub"><tp:treatment-meta><kwd-group><label>Taxon classification</label><kwd><named-content xmlns:xlink="http://www.w3.org/1999/xlink" content-type="kingdom">Plantae</named-content></kwd><kwd><named-content xmlns:xlink="http://www.w3.org/1999/xlink" content-type="order">Magnoliales</named-content></kwd><kwd><named-content xmlns:xlink="http://www.w3.org/1999/xlink" content-type="family">Annonaceae</named-content></kwd></kwd-group><mixed-citation publication-type="journal"><person-group><name><surname>Maas</surname><given-names>Paul J.M.</given-names></name><name><surname>Westra</surname><given-names>Lubbert Y.Th.</given-names></name><name><surname>Chatrou</surname><given-names>Lars W.</given-names></name><name><surname>Verspagen</surname><given-names>Nadja</given-names></name><name><surname>Rainer</surname><given-names>Heimo</given-names></name><name><surname>Zamora</surname><given-names>Nelson A.</given-names></name><name><surname>Erkens</surname><given-names>Roy H.J.</given-names></name></person-group><article-title>Twelve new and exciting <tp:taxon-name><tp:taxon-name-part taxon-name-part-type="family">Annonaceae</tp:taxon-name-part></tp:taxon-name> from the Neotropics</article-title><source>PhytoKeys</source><day>02</day><month>7</month><year>2019</year><volume>126</volume><fpage>25</fpage><lpage>69</lpage><pub-id pub-id-type="doi">10.3897/phytokeys.126.33913</pub-id></mixed-citation></tp:treatment-meta><tp:nomenclature><tp:taxon-name>
            <tp:taxon-name-part taxon-name-part-type="genus" reg="Guatteria">Guatteria</tp:taxon-name-part>
            <tp:taxon-name-part taxon-name-part-type="species" reg="attenuata">attenuata</tp:taxon-name-part>
            <object-id xmlns:xlink="http://www.w3.org/1999/xlink" content-type="ipni" xlink:type="simple">urn:lsid:ipni.org:names:77199053-1</object-id>
          </tp:taxon-name><tp:taxon-authority>Maas &amp; Westra</tp:taxon-authority><tp:taxon-status xmlns:xlink="http://www.w3.org/1999/xlink" xlink:type="simple">sp. nov.</tp:taxon-status><xref ref-type="fig" rid="F10">Fig. 10</xref><!--PageBreak --><!--PageBreak --></tp:nomenclature><tp:treatment-sec sec-type="diagnosis" id="SECID0E16AE"><title>Diagnosis.</title><p>Resembling the Amazonian species <italic><tp:taxon-name><tp:taxon-name-part taxon-name-part-type="genus" reg="Guatteria">G.</tp:taxon-name-part><tp:taxon-name-part taxon-name-part-type="species" reg="modesta">modesta</tp:taxon-name-part></tp:taxon-name></italic> Diels by the long-attenuate leaf base, but differing by a shorter petiole (2–5 vs. 5–10 mm long), and distinct secondary and tertiary veins which are strongly raised above vs. inconspicuous and flat to slightly raised above.</p></tp:treatment-sec><tp:treatment-sec sec-type="material" id="SECID0EMAAG"><title>Type.</title><p>BRAZIL, Bahia: Almadina, Serra do Sete-Paus, Rodovia de Almadina para Ibitupã, entrada à esquerda ca. 5 km Fazenda Cruzeiro do Sul, ca. 8 km da entrada do ramal, <named-content xmlns:xlink="http://www.w3.org/1999/xlink" content-type="dwc:verbatimCoordinates" xlink:type="simple"><named-content content-type="geo-json" specific-use="{&#34;type&#34;:&#34;Point&#34;,&#34;coordinates&#34;:[-39.696111,-14.735000]}" id="NCID0EVAAG" xlink:type="simple">14°44'06"S, 39°41'46"W</named-content></named-content>, 300 m, 3 Mar 2005, <italic>Fiaschi et al. 2735</italic> (holotype: NY! [NY01196019]; isotypes: RB! [RB427393], U! [U0248902]).</p></tp:treatment-sec><tp:treatment-sec sec-type="description" id="SECID0E3AAG"><title>Description.</title><p><italic>Tree</italic> ca. 35 m tall, to ca. 58 cm diam.; young twigs densely covered with half-appressed hairs. <italic>Leaves</italic>: petioles 2–5 by 0.5–1 mm; lamina narrowly elliptic, 6–12 by 2–3 cm (leaf index 3.5–4), chartaceous to coriaceous, discolorous, greyish green above <italic>in sicco</italic>, brown below <italic>in sicco</italic>, sparsely covered with appressed hairs above, mainly along primary vein, rather densely covered with appressed hairs below, base <!--PageBreak --><!--PageBreak -->long-attenuate, basal margins revolute, apex very shortly and bluntly acuminate (acumen 1–3 mm long), primary vein impressed above, secondary veins 13–18 on either side of primary vein, strongly raised above, smallest distance between secondary veins and margin 2–3 mm, tertiary veins strongly raised on both sides, strongly reticulate. <italic>Inflorescence</italic> axillary, 1–2-flowered; pedicels 8–20 by 1–2 mm, densely covered with half-appressed, white hairs, articulated at 0.3–0.4 from the base; bracts 5–7, depressed ovate, 1–2 mm long, outer side densely covered with half-appressed, white hairs; flower buds not seen; sepals free, deltate, 4–5 by 4–5 mm, reflexed, inner and outer side densely covered with appressed and erect, curly, greyish hairs; petals greenish, maturing yellowish cream <italic>in vivo</italic>, narrowly elliptic to obovate, 10–16 by 6–8 mm, inner and outer side densely covered with appressed and erect, curly, greyish hairs; stamens 1–1.5 mm long, connective shield discoid, glabrous. <italic>Monocarps</italic> and <italic>seeds</italic> not seen.</p><fig id="F10" position="float" orientation="portrait"><label>Figure 10.</label><caption><p><italic><tp:taxon-name><tp:taxon-name-part taxon-name-part-type="genus" reg="Guatteria">Guatteria</tp:taxon-name-part><tp:taxon-name-part taxon-name-part-type="species" reg="attenuata">attenuata</tp:taxon-name-part></tp:taxon-name></italic> Maas &amp; Westra. Flowering branch (<italic>Fiaschi et al. 2735</italic>, isotype U).</p></caption><graphic xmlns:xlink="http://www.w3.org/1999/xlink" xlink:href="phytokeys-126-025-g010.jpg" position="float" orientation="portrait" xlink:type="simple" id="oo_314448.jpg"/></fig></tp:treatment-sec><tp:treatment-sec sec-type="distribution" id="SECID0EPCAG"><title>Distribution.</title><p>Brazil (Bahia) (Fig. <xref ref-type="fig" rid="F3">3</xref>).</p></tp:treatment-sec><tp:treatment-sec sec-type="habitat" id="SECID0EZCAG"><title>Habitat and ecology.</title><p>In non-inundated, Atlantic rain forest. At an elevation of ca. 300 m. Flowering: March; fruiting: not recorded.</p></tp:treatment-sec><tp:treatment-sec sec-type="notes" id="SECID0E5CAG"><title>Notes.</title><p><italic><tp:taxon-name><tp:taxon-name-part taxon-name-part-type="genus" reg="Guatteria">Guatteria</tp:taxon-name-part><tp:taxon-name-part taxon-name-part-type="species" reg="attenuata">attenuata</tp:taxon-name-part></tp:taxon-name></italic>, only known from the type collection and a second sterile collection from the same tree, is according to the label a tree of 35 m high, a size rarely seen in the genus. Also the long-attenuate leaf base is a rare feature in the <italic><tp:taxon-name><tp:taxon-name-part taxon-name-part-type="genus" reg="Guatteria">Guatteria</tp:taxon-name-part></tp:taxon-name></italic>, although in <italic><tp:taxon-name><tp:taxon-name-part taxon-name-part-type="genus" reg="Guatteria">G.</tp:taxon-name-part><tp:taxon-name-part taxon-name-part-type="species" reg="modesta">modesta</tp:taxon-name-part></tp:taxon-name></italic> from the Amazon region, the base is attenuate.</p></tp:treatment-sec><tp:treatment-sec sec-type="Preliminary IUCN conservation status" id="SECID0EBEAG"><title>Preliminary IUCN conservation status.</title><p>DD. This species is only known from one locality and the current population size and population trend of this species are unknown. <italic><tp:taxon-name><tp:taxon-name-part taxon-name-part-type="genus" reg="Guatteria">Guatteria</tp:taxon-name-part><tp:taxon-name-part taxon-name-part-type="species" reg="attenuata">attenuata</tp:taxon-name-part></tp:taxon-name></italic> was collected in an area that shows habitat loss due to forest cover loss and this is therefore a possible threat for this species. Nonetheless, this species was assessed as Data Deficient given the overall lack of data of this species.</p></tp:treatment-sec><tp:treatment-sec sec-type="Other specimen examined" id="SECID0ESEAG"><title>Other specimen examined.</title><p><bold>BRAZIL. Bahia</bold>: Almadina, Serra do Sete-Paus, 6 km de Almadina, na estrada para Ibitupã, então 7 km N para a comunidade de Sete-Paus, na nascente do rio Almadina, <named-content xmlns:xlink="http://www.w3.org/1999/xlink" content-type="dwc:verbatimCoordinates" xlink:type="simple"><named-content content-type="geo-json" specific-use="{&#34;type&#34;:&#34;Point&#34;,&#34;coordinates&#34;:[-39.700000,-14.733333]}" id="NCID0E4EAG" xlink:type="simple">14°44'S, 39°42'W</named-content></named-content>, 19 Jul 2005, <italic>Lobão et al. 735</italic> (RB).</p></tp:treatment-sec><tp:treatment-sec sec-type="Field observations" id="SECID0EEFAG"><title>Field observations.</title><p>According to the label of the type collection, the flowers emit a strong scent (“odor forte”).</p></tp:treatment-sec><tp:treatment-sec><!--Section generated to contain objects referenced in tp:taxon-treatment.--><fig id="F3" position="float" orientation="portrait"><label>Figure 3.</label><caption><p>Distribution map of <italic><tp:taxon-name><tp:taxon-name-part taxon-name-part-type="genus" reg="Annona">Annona</tp:taxon-name-part><tp:taxon-name-part taxon-name-part-type="species" reg="caput-medusae">caput-medusae</tp:taxon-name-part></tp:taxon-name></italic>, <italic><tp:taxon-name><tp:taxon-name-part taxon-name-part-type="genus" reg="Annona">A.</tp:taxon-name-part><tp:taxon-name-part taxon-name-part-type="species" reg="oleifolia">oleifolia</tp:taxon-name-part></tp:taxon-name></italic>, <italic><tp:taxon-name><tp:taxon-name-part taxon-name-part-type="genus" reg="Guatteria">Guatteria</tp:taxon-name-part><tp:taxon-name-part taxon-name-part-type="species" reg="attenuata">attenuata</tp:taxon-name-part></tp:taxon-name></italic>, <italic><tp:taxon-name><tp:taxon-name-part taxon-name-part-type="genus" reg="Guatteria">G.</tp:taxon-name-part><tp:taxon-name-part taxon-name-part-type="species" reg="kamakusensis">kamakusensis</tp:taxon-name-part></tp:taxon-name></italic>, <italic><tp:taxon-name><tp:taxon-name-part taxon-name-part-type="genus" reg="Guatteria">G.</tp:taxon-name-part><tp:taxon-name-part taxon-name-part-type="species" reg="pseudoferruginea">pseudoferruginea</tp:taxon-name-part></tp:taxon-name></italic>, <italic><tp:taxon-name><tp:taxon-name-part taxon-name-part-type="genus" reg="Klarobelia">Klarobelia</tp:taxon-name-part><tp:taxon-name-part taxon-name-part-type="species" reg="rocioae">rocioae</tp:taxon-name-part></tp:taxon-name></italic>, and <italic><tp:taxon-name><tp:taxon-name-part taxon-name-part-type="genus" reg="Xylopia">Xylopia</tp:taxon-name-part><tp:taxon-name-part taxon-name-part-type="species" reg="longicaudata">longicaudata</tp:taxon-name-part></tp:taxon-name></italic>.</p></caption><graphic xmlns:xlink="http://www.w3.org/1999/xlink" xlink:href="phytokeys-126-025-g003.jpg" position="float" orientation="portrait" xlink:type="simple" id="oo_314441.jpg"/></fig></tp:treatment-sec></tp:taxon-treatment>
