# Supplementary material for: Twelve new and exciting Annonaceae from the Neotropics
Source: PhytoKeys. 2019 Jul 2;126:25–69. doi: 10.3897/phytokeys.126.33913 (PMC6616106; doi:10.3897/phytokeys.126.33913)
Supplement: XML Treatment for Guatteria kamakusensis [file phytokeys.126.33913-treatment5.xml]

<!DOCTYPE tp:taxon-treatment
  PUBLIC "-//TaxonX//DTD Taxonomic Treatment Publishing DTD v0 20100105//EN" "tax-treatment-NSO.dtd">
<tp:taxon-treatment xmlns:tp="http://www.plazi.org/taxpub"><tp:treatment-meta><kwd-group><label>Taxon classification</label><kwd><named-content xmlns:xlink="http://www.w3.org/1999/xlink" content-type="kingdom">Plantae</named-content></kwd><kwd><named-content xmlns:xlink="http://www.w3.org/1999/xlink" content-type="order">Magnoliales</named-content></kwd><kwd><named-content xmlns:xlink="http://www.w3.org/1999/xlink" content-type="family">Annonaceae</named-content></kwd></kwd-group><mixed-citation publication-type="journal"><person-group><name><surname>Maas</surname><given-names>Paul J.M.</given-names></name><name><surname>Westra</surname><given-names>Lubbert Y.Th.</given-names></name><name><surname>Chatrou</surname><given-names>Lars W.</given-names></name><name><surname>Verspagen</surname><given-names>Nadja</given-names></name><name><surname>Rainer</surname><given-names>Heimo</given-names></name><name><surname>Zamora</surname><given-names>Nelson A.</given-names></name><name><surname>Erkens</surname><given-names>Roy H.J.</given-names></name></person-group><article-title>Twelve new and exciting <tp:taxon-name><tp:taxon-name-part taxon-name-part-type="family">Annonaceae</tp:taxon-name-part></tp:taxon-name> from the Neotropics</article-title><source>PhytoKeys</source><day>02</day><month>7</month><year>2019</year><volume>126</volume><fpage>25</fpage><lpage>69</lpage><pub-id pub-id-type="doi">10.3897/phytokeys.126.33913</pub-id></mixed-citation></tp:treatment-meta><tp:nomenclature><tp:taxon-name>
            <tp:taxon-name-part taxon-name-part-type="genus" reg="Guatteria">Guatteria</tp:taxon-name-part>
            <tp:taxon-name-part taxon-name-part-type="species" reg="kamakusensis">kamakusensis</tp:taxon-name-part>
            <object-id xmlns:xlink="http://www.w3.org/1999/xlink" content-type="ipni" xlink:type="simple">urn:lsid:ipni.org:names:77199054-1</object-id>
          </tp:taxon-name><tp:taxon-authority>Maas &amp; Westra</tp:taxon-authority><tp:taxon-status xmlns:xlink="http://www.w3.org/1999/xlink" xlink:type="simple">sp. nov.</tp:taxon-status><xref ref-type="fig" rid="F11">Fig. 11</xref></tp:nomenclature><tp:treatment-sec sec-type="diagnosis" id="SECID0EWGAG"><title>Diagnosis.</title><p><italic><tp:taxon-name><tp:taxon-name-part taxon-name-part-type="genus" reg="Guatteria">Guatteria</tp:taxon-name-part><tp:taxon-name-part taxon-name-part-type="species" reg="kamakusensis">kamakusensis</tp:taxon-name-part></tp:taxon-name></italic> resembles <italic><tp:taxon-name><tp:taxon-name-part taxon-name-part-type="genus" reg="Guatteria">G.</tp:taxon-name-part><tp:taxon-name-part taxon-name-part-type="species" reg="schomburgkiana">schomburgkiana</tp:taxon-name-part></tp:taxon-name></italic> Mart. by solitary, short-pedicellate flowers in axils of leaves but differs by the connective shield of the stamens which are papillate vs. densely hairy in <italic><tp:taxon-name><tp:taxon-name-part taxon-name-part-type="genus" reg="Guatteria">G.</tp:taxon-name-part><tp:taxon-name-part taxon-name-part-type="species" reg="schomburgkiana">schomburgkiana</tp:taxon-name-part></tp:taxon-name></italic>.</p></tp:treatment-sec><tp:treatment-sec sec-type="material" id="SECID0E4HAG"><title>Type.</title><p>GUYANA, Cuyuni-Mazaruni Region, 2<sup>nd</sup> and 3<sup>rd</sup> escarpments of Kamakusa Mt., <named-content xmlns:xlink="http://www.w3.org/1999/xlink" content-type="dwc:verbatimCoordinates" xlink:type="simple"><named-content content-type="geo-json" specific-use="{&#34;type&#34;:&#34;Point&#34;,&#34;coordinates&#34;:[-60.109583,5.882000]}" id="NCID0EKIAG" xlink:type="simple">5°52'55.2"N, 60°6'34.5"W</named-content></named-content>, 1330 m, 8 Jun 2012, <italic>K.J. Wurdack et al. 5874</italic> (holotype: U!; isotypes US!).</p></tp:treatment-sec><tp:treatment-sec sec-type="description" id="SECID0ERIAG"><title>Description.</title><p><italic>Tree</italic> to 10 m tall; young twigs densely to rather densely covered with appressed, whitish hairs to ca. 0.5 mm long, soon glabrous. <italic>Leaves</italic>: petioles 10–15 by 1.5–2.5 mm; lamina elliptic, 12–17 by 4.5–7 cm (leaf index 2.5–2.7), thinly coriaceous, smooth, slightly shiny above and below <italic>in sicco</italic>, greyish brown above <italic>in sicco</italic>, pale brown below <italic>in sicco</italic>, sparsely covered with appressed hairs to glabrous above, rather densely (primary vein) to sparsely covered with appressed, whitish hairs below, base acute, extreme base shortly attenuate, apex acuminate (acumen 10–15 mm long), primary vein impressed above, secondary veins distinct, 10–12 on either side of primary vein, slightly raised above, loop-forming in part, shortest distance between loops and margin 2–3 mm, tertiary veins mostly reticulate, slightly raised above. <italic>Flowers</italic> solitary in axils of leaves; pedicels 5–7 by 1.5–2.5 mm, densely covered with appressed hairs, articulated at 0.5–0.6 from the base; bracts 4–5, soon fallling, basal ones 1–1.5 mm long, the two uppermost elliptic, ca. 5 mm long; flower buds very broadly ovoid, apiculate; sepals basally connate to free, broadly triangular-ovate, 3–5 by 5–6 mm, outer side densely covered with appressed hairs; petals [as “calyces”] green <italic>in vivo</italic>, elliptic, ca. 10 by 5 mm, outer side densely covered with appressed hairs; stamens 80–100, yellow <italic>in vivo</italic>, ca. 1.5 mm long, connective shield densely covered with papillae and with few minute erect hairs; carpels 30–40, stigmas green <italic>in vivo</italic>. <italic>Monocarps</italic> and <italic>seeds</italic> not seen.</p><fig id="F11" position="float" orientation="portrait"><label>Figure 11.</label><caption><p><italic><tp:taxon-name><tp:taxon-name-part taxon-name-part-type="genus" reg="Guatteria">Guatteria</tp:taxon-name-part><tp:taxon-name-part taxon-name-part-type="species" reg="kamakusensis">kamakusensis</tp:taxon-name-part></tp:taxon-name></italic> Maas &amp; Westra. Flowering branch (<italic>Wurdack et al. 5874</italic>, holotype U).</p></caption><graphic xmlns:xlink="http://www.w3.org/1999/xlink" xlink:href="phytokeys-126-025-g011.jpg" position="float" orientation="portrait" xlink:type="simple" id="oo_314449.jpg"/></fig></tp:treatment-sec><tp:treatment-sec sec-type="distribution" id="SECID0EHKAG"><title>Distribution.</title><p>Guyana, only known from the type collection (Fig. <xref ref-type="fig" rid="F3">3</xref>).</p></tp:treatment-sec><tp:treatment-sec sec-type="habitat" id="SECID0ERKAG"><title>Habitat and ecology.</title><p>In rich rain forest with <italic><tp:taxon-name><tp:taxon-name-part taxon-name-part-type="genus" reg="Licania">Licania</tp:taxon-name-part></tp:taxon-name></italic>, <tp:taxon-name><tp:taxon-name-part taxon-name-part-type="family">Ebenaceae</tp:taxon-name-part></tp:taxon-name>, tree ferns, and palms. At an elevation of ca. 1330 m. Flowering: June; fruiting: unknown.</p></tp:treatment-sec><tp:treatment-sec sec-type="notes" id="SECID0EDLAG"><title>Notes.</title><p><italic><tp:taxon-name><tp:taxon-name-part taxon-name-part-type="genus" reg="Guatteria">Guatteria</tp:taxon-name-part><tp:taxon-name-part taxon-name-part-type="species" reg="kamakusensis">kamakusensis</tp:taxon-name-part></tp:taxon-name></italic> was found at a fairly high elevation as compared to most of the <italic><tp:taxon-name><tp:taxon-name-part taxon-name-part-type="genus" reg="Guatteria">Guatteria</tp:taxon-name-part></tp:taxon-name></italic> species in the Guianas, in a poorly collected area. It is similar to <italic><tp:taxon-name><tp:taxon-name-part taxon-name-part-type="genus" reg="Guatteria">G.</tp:taxon-name-part><tp:taxon-name-part taxon-name-part-type="species" reg="schomburgkiana">schomburgkiana</tp:taxon-name-part></tp:taxon-name></italic> Mart. in leaf shape and the short-pedicellate flowers, but the connective shield is papillate with few intermixed hairs, vs. a densely hairy connective shield in <italic><tp:taxon-name><tp:taxon-name-part taxon-name-part-type="genus" reg="Guatteria">G.</tp:taxon-name-part><tp:taxon-name-part taxon-name-part-type="species" reg="schomburgkiana">schomburgkiana</tp:taxon-name-part></tp:taxon-name></italic>. Its place remains unclear though, especially because the fruits are still lacking, and requires further research.</p></tp:treatment-sec><tp:treatment-sec sec-type="Preliminary IUCN conservation status" id="SECID0ERMAG"><title>Preliminary IUCN conservation status.</title><p>DD. This species is only known from one locality in a poorly collected area and the current population size and population trend of this species are unknown. There seem to be no immediate threats to this species in terms of habitat loss. However, since no AOO and EOO could be determined or any other assessment criterium could be used, this species was assessed as Data Deficient.</p></tp:treatment-sec><tp:treatment-sec><!--Section generated to contain objects referenced in tp:taxon-treatment.--><fig id="F3" position="float" orientation="portrait"><label>Figure 3.</label><caption><p>Distribution map of <italic><tp:taxon-name><tp:taxon-name-part taxon-name-part-type="genus" reg="Annona">Annona</tp:taxon-name-part><tp:taxon-name-part taxon-name-part-type="species" reg="caput-medusae">caput-medusae</tp:taxon-name-part></tp:taxon-name></italic>, <italic><tp:taxon-name><tp:taxon-name-part taxon-name-part-type="genus" reg="Annona">A.</tp:taxon-name-part><tp:taxon-name-part taxon-name-part-type="species" reg="oleifolia">oleifolia</tp:taxon-name-part></tp:taxon-name></italic>, <italic><tp:taxon-name><tp:taxon-name-part taxon-name-part-type="genus" reg="Guatteria">Guatteria</tp:taxon-name-part><tp:taxon-name-part taxon-name-part-type="species" reg="attenuata">attenuata</tp:taxon-name-part></tp:taxon-name></italic>, <italic><tp:taxon-name><tp:taxon-name-part taxon-name-part-type="genus" reg="Guatteria">G.</tp:taxon-name-part><tp:taxon-name-part taxon-name-part-type="species" reg="kamakusensis">kamakusensis</tp:taxon-name-part></tp:taxon-name></italic>, <italic><tp:taxon-name><tp:taxon-name-part taxon-name-part-type="genus" reg="Guatteria">G.</tp:taxon-name-part><tp:taxon-name-part taxon-name-part-type="species" reg="pseudoferruginea">pseudoferruginea</tp:taxon-name-part></tp:taxon-name></italic>, <italic><tp:taxon-name><tp:taxon-name-part taxon-name-part-type="genus" reg="Klarobelia">Klarobelia</tp:taxon-name-part><tp:taxon-name-part taxon-name-part-type="species" reg="rocioae">rocioae</tp:taxon-name-part></tp:taxon-name></italic>, and <italic><tp:taxon-name><tp:taxon-name-part taxon-name-part-type="genus" reg="Xylopia">Xylopia</tp:taxon-name-part><tp:taxon-name-part taxon-name-part-type="species" reg="longicaudata">longicaudata</tp:taxon-name-part></tp:taxon-name></italic>.</p></caption><graphic xmlns:xlink="http://www.w3.org/1999/xlink" xlink:href="phytokeys-126-025-g003.jpg" position="float" orientation="portrait" xlink:type="simple" id="oo_314441.jpg"/></fig></tp:treatment-sec></tp:taxon-treatment>
