# Supplementary material for: Twelve new and exciting Annonaceae from the Neotropics
Source: PhytoKeys. 2019 Jul 2;126:25–69. doi: 10.3897/phytokeys.126.33913 (PMC6616106; doi:10.3897/phytokeys.126.33913)
Supplement: XML Treatment for Guatteria pseudoferruginea [file phytokeys.126.33913-treatment6.xml]

<!DOCTYPE tp:taxon-treatment
  PUBLIC "-//TaxonX//DTD Taxonomic Treatment Publishing DTD v0 20100105//EN" "tax-treatment-NSO.dtd">
<tp:taxon-treatment xmlns:tp="http://www.plazi.org/taxpub"><tp:treatment-meta><kwd-group><label>Taxon classification</label><kwd><named-content xmlns:xlink="http://www.w3.org/1999/xlink" content-type="kingdom">Plantae</named-content></kwd><kwd><named-content xmlns:xlink="http://www.w3.org/1999/xlink" content-type="order">Magnoliales</named-content></kwd><kwd><named-content xmlns:xlink="http://www.w3.org/1999/xlink" content-type="family">Annonaceae</named-content></kwd></kwd-group><mixed-citation publication-type="journal"><person-group><name><surname>Maas</surname><given-names>Paul J.M.</given-names></name><name><surname>Westra</surname><given-names>Lubbert Y.Th.</given-names></name><name><surname>Chatrou</surname><given-names>Lars W.</given-names></name><name><surname>Verspagen</surname><given-names>Nadja</given-names></name><name><surname>Rainer</surname><given-names>Heimo</given-names></name><name><surname>Zamora</surname><given-names>Nelson A.</given-names></name><name><surname>Erkens</surname><given-names>Roy H.J.</given-names></name></person-group><article-title>Twelve new and exciting <tp:taxon-name><tp:taxon-name-part taxon-name-part-type="family">Annonaceae</tp:taxon-name-part></tp:taxon-name> from the Neotropics</article-title><source>PhytoKeys</source><day>02</day><month>7</month><year>2019</year><volume>126</volume><fpage>25</fpage><lpage>69</lpage><pub-id pub-id-type="doi">10.3897/phytokeys.126.33913</pub-id></mixed-citation></tp:treatment-meta><tp:nomenclature><tp:taxon-name>
            <tp:taxon-name-part taxon-name-part-type="genus" reg="Guatteria">Guatteria</tp:taxon-name-part>
            <tp:taxon-name-part taxon-name-part-type="species" reg="pseudoferruginea">pseudoferruginea</tp:taxon-name-part>
            <object-id xmlns:xlink="http://www.w3.org/1999/xlink" content-type="ipni" xlink:type="simple">urn:lsid:ipni.org:names:77199055-1</object-id>
          </tp:taxon-name><tp:taxon-authority>Maas &amp; Westra</tp:taxon-authority><tp:taxon-status xmlns:xlink="http://www.w3.org/1999/xlink" xlink:type="simple">sp. nov.</tp:taxon-status><xref ref-type="fig" rid="F12">Figs 12</xref><xref ref-type="fig" rid="F13">, 13</xref><!--PageBreak --><!--PageBreak --><tp:nomenclature-citation-list><tp:nomenclature-citation><tp:taxon-name>
                <tp:taxon-name-part taxon-name-part-type="genus" reg="Guatteria">Guatteria</tp:taxon-name-part>
              </tp:taxon-name><comment>
                sp. 2 Maas &amp; Westra, Blumea (2015) 188. </comment></tp:nomenclature-citation></tp:nomenclature-citation-list></tp:nomenclature><tp:treatment-sec sec-type="diagnosis" id="SECID0EUOAG"><title>Diagnosis.</title><p><italic><tp:taxon-name><tp:taxon-name-part taxon-name-part-type="genus" reg="Guatteria">Guatteria</tp:taxon-name-part><tp:taxon-name-part taxon-name-part-type="species" reg="pseudoferruginea">pseudoferruginea</tp:taxon-name-part></tp:taxon-name></italic> superficially resembles the SE Brazilian <italic><tp:taxon-name><tp:taxon-name-part taxon-name-part-type="genus" reg="Guatteria">G.</tp:taxon-name-part><tp:taxon-name-part taxon-name-part-type="species" reg="ferruginea">ferruginea</tp:taxon-name-part></tp:taxon-name></italic> A.St.-Hil. by having young twigs densely covered with erect, brown hairs, non-verruculose leaves, and ellipsoid seeds, but it is different from that species by being not cauliflorous, and having smaller leaves (14–20 vs. 17–40 cm long), petals hairy on both sides, shorter pedicels (7–15 vs. 15–70 mm long) and seeds that are smooth vs. pitted.</p><!--PageBreak --></tp:treatment-sec><tp:treatment-sec sec-type="material" id="SECID0ERPAG"><title>Type.</title><p>COLOMBIA, Vichada: Gaviotas, afluente del Caño Urimica, 1 Jan 1973, <italic>Cabrera R. 2522</italic> (holotype: COL! [COL411248]; 2 isotypes: COL! [COL265832 and COL411249).</p><!--PageBreak --><!--PageBreak --></tp:treatment-sec><tp:treatment-sec sec-type="description" id="SECID0E2PAG"><title>Description.</title><p><italic>Tree</italic> or <italic>shrub</italic> 5–12 m tall, 5–15 cm diam.; young twigs densely covered with erect, brown hairs, soon glabrous. <italic>Leaves</italic>: petioles 4–10 by 1–2 mm; lamina narrowly elliptic, 14–20 by 4–6.5 cm (leaf index 2.8–3.5), chartaceous, not verruculose, dull, greyish above, brown below, densely covered with appressed hairs to glabrous above, sparsely covered with appressed hairs to glabrous below, base acute to slightly attenuate, apex acuminate (acumen 5–15 mm long), primary vein impressed above, secondary veins distinct, 15–17 on either side of primary vein, slightly impressed above, smallest distance between loops and margin ca. 2 mm, tertiary veins flat above, reticulate. <italic>Inflorescence</italic> axillary, 1–2-flowered; pedicels 7–15 by 1 mm, to 15–20 by 1–2 mm in fruit, densely covered with appressed and erect, brown hairs, articulated at ca. 0.3 from the base; bracts not seen; flower buds subglobose; sepals free, broadly ovate-triangular, 7–8 by 6 mm, reflexed, outer and inner side densely covered with appressed and erect, brown hairs, inner base glabrous; petals green <italic>in vivo</italic>, ovate-elliptic, 7–12 by 5–11 mm, both sides densely covered with appressed and erect, brown hairs, except for the inner glabrous base; stamens ca. 1.5 mm long, connective shield papillate. <italic>Monocarps</italic> 10–50, colour <italic>in vivo</italic> not recorded, black <italic>in sicco</italic>, ellipsoid to narrowly ellipsoid, 10–20 by 5 mm, glabrous, apex apiculate (apiculum &lt; 0.5 mm long), wall ca. 0.2 mm thick, stipes 15–20 by 5 mm. <italic>Seed</italic> ellipsoid, dark, shiny brown, ca. 8 by 5 mm, smooth.</p><fig id="F12" position="float" orientation="portrait"><label>Figure 12.</label><caption><p><italic><tp:taxon-name><tp:taxon-name-part taxon-name-part-type="genus" reg="Guatteria">Guatteria</tp:taxon-name-part><tp:taxon-name-part taxon-name-part-type="species" reg="pseudoferruginea">pseudoferruginea</tp:taxon-name-part></tp:taxon-name></italic> Maas &amp; Westra. Flowering branch (<italic>Cabrera R. 1991</italic>, COL).</p></caption><graphic xmlns:xlink="http://www.w3.org/1999/xlink" xlink:href="phytokeys-126-025-g012.jpg" position="float" orientation="portrait" xlink:type="simple" id="oo_314450.jpg"/></fig><fig id="F13" position="float" orientation="portrait"><label>Figure 13.</label><caption><p><italic><tp:taxon-name><tp:taxon-name-part taxon-name-part-type="genus" reg="Guatteria">Guatteria</tp:taxon-name-part><tp:taxon-name-part taxon-name-part-type="species" reg="pseudoferruginea">pseudoferruginea</tp:taxon-name-part></tp:taxon-name></italic> Maas &amp; Westra. Fruiting branch (<italic>Correa-Gómez 128</italic>, COL).</p></caption><graphic xmlns:xlink="http://www.w3.org/1999/xlink" xlink:href="phytokeys-126-025-g013.jpg" position="float" orientation="portrait" xlink:type="simple" id="oo_314451.jpg"/></fig></tp:treatment-sec><tp:treatment-sec sec-type="distribution" id="SECID0EHSAG"><title>Distribution.</title><p>Colombia (Arauca, Meta, Vichada) (Fig. <xref ref-type="fig" rid="F3">3</xref>).</p></tp:treatment-sec><tp:treatment-sec sec-type="habitat" id="SECID0ERSAG"><title>Habitat and ecology.</title><p>In non-inundated forest or gallery forest. At elevations of 100–1000 m. Flowering: January to April; fruiting: March, June.</p></tp:treatment-sec><tp:treatment-sec sec-type="notes" id="SECID0EWSAG"><title>Notes.</title><p>Specimens of <italic><tp:taxon-name><tp:taxon-name-part taxon-name-part-type="genus" reg="Guatteria">Guatteria</tp:taxon-name-part><tp:taxon-name-part taxon-name-part-type="species" reg="pseudoferruginea">pseudoferruginea</tp:taxon-name-part></tp:taxon-name></italic> have previously been identified as <italic><tp:taxon-name><tp:taxon-name-part taxon-name-part-type="genus" reg="Guatteria">G.</tp:taxon-name-part><tp:taxon-name-part taxon-name-part-type="species" reg="ferruginea">ferruginea</tp:taxon-name-part></tp:taxon-name></italic> A.St.-Hil. from E and SE Brazil, which differs from <italic><tp:taxon-name><tp:taxon-name-part taxon-name-part-type="genus" reg="Guatteria">G.</tp:taxon-name-part><tp:taxon-name-part taxon-name-part-type="species" reg="pseudoferruginea">pseudoferruginea</tp:taxon-name-part></tp:taxon-name></italic> in being cauliflorous. Both species are characterised by a dense indument of brownish, erect hairs on the twigs. However the new species differs from <italic><tp:taxon-name><tp:taxon-name-part taxon-name-part-type="genus" reg="Guatteria">G.</tp:taxon-name-part><tp:taxon-name-part taxon-name-part-type="species" reg="ferruginea">ferruginea</tp:taxon-name-part></tp:taxon-name></italic> by characters as given in the diagnosis, notably by petals covered with brown hairs on both sides (vs. on the outer side only in <italic><tp:taxon-name><tp:taxon-name-part taxon-name-part-type="genus" reg="Guatteria">G.</tp:taxon-name-part><tp:taxon-name-part taxon-name-part-type="species" reg="ferruginea">ferruginea</tp:taxon-name-part></tp:taxon-name></italic>), and by the absence of cauliflory .The description of <italic><tp:taxon-name><tp:taxon-name-part taxon-name-part-type="genus" reg="Guatteria">G.</tp:taxon-name-part><tp:taxon-name-part taxon-name-part-type="species" reg="pseudoferruginea">pseudoferruginea</tp:taxon-name-part></tp:taxon-name></italic>, formerly named <italic><tp:taxon-name><tp:taxon-name-part taxon-name-part-type="genus" reg="Guatteria">Guatteria</tp:taxon-name-part></tp:taxon-name> sp. 2</italic> in the monograph of <italic><tp:taxon-name><tp:taxon-name-part taxon-name-part-type="genus" reg="Guatteria">Guatteria</tp:taxon-name-part></tp:taxon-name></italic> (<xref ref-type="bibr" rid="B13">Maas et al. 2015</xref>), could be completed by the first author during a recent visit to Colombia and the COL Herbarium in Bogotá.</p></tp:treatment-sec><tp:treatment-sec sec-type="Preliminary IUCN conservation status" id="SECID0ERVAG"><title>Preliminary IUCN conservation status.</title><p>EN B2ab(iii). EOO (378.742 km<sup>2</sup>) was too large to classify as threatened, but AOO (20 km<sup>2</sup>) would classify as Endangered. It was determined that this species has 5 locations almost all in heavily deforested areas outside national parks. Furthermore, because no information is available on the current population size and population trend of this species, we have classified it as Endangered.</p></tp:treatment-sec><tp:treatment-sec sec-type="material" id="SECID0E2VAG"><title>Other specimens examined.</title><p><bold>COLOMBIA. Arauca</bold>: Mun. Tame, Vereda Caribabare, <named-content xmlns:xlink="http://www.w3.org/1999/xlink" content-type="dwc:verbatimCoordinates" xlink:type="simple"><named-content content-type="geo-json" specific-use="{&#34;type&#34;:&#34;Point&#34;,&#34;coordinates&#34;:[-71.767056,-6.276806]}" id="NCID0EGWAG" xlink:type="simple">6°16'36.5"S, 71°46'01.4"W</named-content></named-content>, 290 m, 30 Mar 2015, <italic>Trujillo-C. &amp; Gantiva 3298</italic> (COL). <bold>Meta</bold>: San Martín, Vereda La Castañeda, Finca Santa Rosa, <named-content xmlns:xlink="http://www.w3.org/1999/xlink" content-type="dwc:verbatimCoordinates" xlink:type="simple"><named-content content-type="geo-json" specific-use="{&#34;type&#34;:&#34;Point&#34;,&#34;coordinates&#34;:[-73.642500,3.614167]}" id="NCID0ESWAG" xlink:type="simple">3°36'51"N, 73°38'33"W</named-content></named-content>, 363 m, 27 Feb 2005, <italic>Aldana &amp; Stevenson 10</italic> (ANDES), <italic>22</italic> (ANDES, COL); forested slopes of Río Negro, ca. 20 km W of Villavicencio, along road between main highway and finca of Helmuth Schmidt, 1050 m, 23 Feb 1972, <italic>Barclay et al. 3198</italic> (US). <bold>Vichada</bold>: Caño Urimica, 3 Jan 1972, <italic>Cabrera R. 1991</italic> (COL); Mun. Puerto Carreño, Mata de monte grande, <named-content xmlns:xlink="http://www.w3.org/1999/xlink" content-type="dwc:verbatimCoordinates" xlink:type="simple"><named-content content-type="geo-json" specific-use="{&#34;type&#34;:&#34;Point&#34;,&#34;coordinates&#34;:[-67.963889,5.283333]}" id="NCID0EEXAG" xlink:type="simple">5°17'00"N, 67°57'50"W</named-content></named-content>, 4 Aug 1995, <!--PageBreak --><italic>Córdoba et al. 1369</italic> (COL); Mun. Santa Rosalia, Reserva Tomo Grande, <named-content xmlns:xlink="http://www.w3.org/1999/xlink" content-type="dwc:verbatimCoordinates" xlink:type="simple"><named-content content-type="geo-json" specific-use="{&#34;type&#34;:&#34;Point&#34;,&#34;coordinates&#34;:[-70.273133,4.840000]}" id="NCID0EPXAG" xlink:type="simple">4°50.400'N, 70°16.388'W</named-content></named-content>, 124 m, 27 Apr 2009, <italic>Correa-Gómez 87</italic> (COL); Mun. Santa Rosalia, Reserva Tomo Grande, <named-content xmlns:xlink="http://www.w3.org/1999/xlink" content-type="dwc:verbatimCoordinates" xlink:type="simple"><named-content content-type="geo-json" specific-use="{&#34;type&#34;:&#34;Point&#34;,&#34;coordinates&#34;:[-70.256117,4.841950]}" id="NCID0EYXAG" xlink:type="simple">4°50'517"N, 70°15'367"W</named-content></named-content>, 119 m, 2 Jun 2009, <italic>Correa-Gómez 128</italic> (COL).</p></tp:treatment-sec><tp:treatment-sec><!--Section generated to contain objects referenced in tp:taxon-treatment.--><fig id="F3" position="float" orientation="portrait"><label>Figure 3.</label><caption><p>Distribution map of <italic><tp:taxon-name><tp:taxon-name-part taxon-name-part-type="genus" reg="Annona">Annona</tp:taxon-name-part><tp:taxon-name-part taxon-name-part-type="species" reg="caput-medusae">caput-medusae</tp:taxon-name-part></tp:taxon-name></italic>, <italic><tp:taxon-name><tp:taxon-name-part taxon-name-part-type="genus" reg="Annona">A.</tp:taxon-name-part><tp:taxon-name-part taxon-name-part-type="species" reg="oleifolia">oleifolia</tp:taxon-name-part></tp:taxon-name></italic>, <italic><tp:taxon-name><tp:taxon-name-part taxon-name-part-type="genus" reg="Guatteria">Guatteria</tp:taxon-name-part><tp:taxon-name-part taxon-name-part-type="species" reg="attenuata">attenuata</tp:taxon-name-part></tp:taxon-name></italic>, <italic><tp:taxon-name><tp:taxon-name-part taxon-name-part-type="genus" reg="Guatteria">G.</tp:taxon-name-part><tp:taxon-name-part taxon-name-part-type="species" reg="kamakusensis">kamakusensis</tp:taxon-name-part></tp:taxon-name></italic>, <italic><tp:taxon-name><tp:taxon-name-part taxon-name-part-type="genus" reg="Guatteria">G.</tp:taxon-name-part><tp:taxon-name-part taxon-name-part-type="species" reg="pseudoferruginea">pseudoferruginea</tp:taxon-name-part></tp:taxon-name></italic>, <italic><tp:taxon-name><tp:taxon-name-part taxon-name-part-type="genus" reg="Klarobelia">Klarobelia</tp:taxon-name-part><tp:taxon-name-part taxon-name-part-type="species" reg="rocioae">rocioae</tp:taxon-name-part></tp:taxon-name></italic>, and <italic><tp:taxon-name><tp:taxon-name-part taxon-name-part-type="genus" reg="Xylopia">Xylopia</tp:taxon-name-part><tp:taxon-name-part taxon-name-part-type="species" reg="longicaudata">longicaudata</tp:taxon-name-part></tp:taxon-name></italic>.</p></caption><graphic xmlns:xlink="http://www.w3.org/1999/xlink" xlink:href="phytokeys-126-025-g003.jpg" position="float" orientation="portrait" xlink:type="simple" id="oo_314441.jpg"/></fig></tp:treatment-sec><ref-list><ref id="B13"><mixed-citation xmlns:xlink="http://www.w3.org/1999/xlink" xlink:type="simple"><person-group><name name-style="western"><surname>Maas</surname><given-names>PJM</given-names></name><name name-style="western"><surname>Westra</surname><given-names>LYT</given-names></name><name name-style="western"><surname>Arias Guerrero</surname><given-names>S</given-names></name><name name-style="western"><surname>Lobão</surname><given-names>AQ</given-names></name><name name-style="western"><surname>Scharf</surname><given-names>U</given-names></name><name name-style="western"><surname>Zamora</surname><given-names>NA</given-names></name><name name-style="western"><surname>Erkens</surname><given-names>RHJ</given-names></name></person-group> (<year>2015</year>) <article-title>Confronting a morphological nightmare: Revision of the Neotropical genus <italic><tp:taxon-name><tp:taxon-name-part taxon-name-part-type="genus">Guatteria</tp:taxon-name-part></tp:taxon-name></italic> (<tp:taxon-name><tp:taxon-name-part taxon-name-part-type="family">Annonaceae</tp:taxon-name-part></tp:taxon-name>).</article-title><source>Blumea</source><volume>60</volume>(<issue>1</issue>): <fpage>1</fpage>–<lpage>219</lpage>. <ext-link xlink:type="simple" ext-link-type="doi" xlink:href="10.3767/000651915X690341">https://doi.org/10.3767/000651915X690341</ext-link></mixed-citation></ref></ref-list></tp:taxon-treatment>
