# Supplementary material for: Twelve new and exciting Annonaceae from the Neotropics
Source: PhytoKeys. 2019 Jul 2;126:25–69. doi: 10.3897/phytokeys.126.33913 (PMC6616106; doi:10.3897/phytokeys.126.33913)
Supplement: XML Treatment for Guatteria pseudorotundata [file phytokeys.126.33913-treatment7.xml]

<!DOCTYPE tp:taxon-treatment
  PUBLIC "-//TaxonX//DTD Taxonomic Treatment Publishing DTD v0 20100105//EN" "tax-treatment-NSO.dtd">
<tp:taxon-treatment xmlns:tp="http://www.plazi.org/taxpub"><tp:treatment-meta><kwd-group><label>Taxon classification</label><kwd><named-content xmlns:xlink="http://www.w3.org/1999/xlink" content-type="kingdom">Plantae</named-content></kwd><kwd><named-content xmlns:xlink="http://www.w3.org/1999/xlink" content-type="order">Magnoliales</named-content></kwd><kwd><named-content xmlns:xlink="http://www.w3.org/1999/xlink" content-type="family">Annonaceae</named-content></kwd></kwd-group><mixed-citation publication-type="journal"><person-group><name><surname>Maas</surname><given-names>Paul J.M.</given-names></name><name><surname>Westra</surname><given-names>Lubbert Y.Th.</given-names></name><name><surname>Chatrou</surname><given-names>Lars W.</given-names></name><name><surname>Verspagen</surname><given-names>Nadja</given-names></name><name><surname>Rainer</surname><given-names>Heimo</given-names></name><name><surname>Zamora</surname><given-names>Nelson A.</given-names></name><name><surname>Erkens</surname><given-names>Roy H.J.</given-names></name></person-group><article-title>Twelve new and exciting <tp:taxon-name><tp:taxon-name-part taxon-name-part-type="family">Annonaceae</tp:taxon-name-part></tp:taxon-name> from the Neotropics</article-title><source>PhytoKeys</source><day>02</day><month>7</month><year>2019</year><volume>126</volume><fpage>25</fpage><lpage>69</lpage><pub-id pub-id-type="doi">10.3897/phytokeys.126.33913</pub-id></mixed-citation></tp:treatment-meta><tp:nomenclature><tp:taxon-name>
            <tp:taxon-name-part taxon-name-part-type="genus" reg="Guatteria">Guatteria</tp:taxon-name-part>
            <tp:taxon-name-part taxon-name-part-type="species" reg="pseudorotundata">pseudorotundata</tp:taxon-name-part>
            <object-id xmlns:xlink="http://www.w3.org/1999/xlink" content-type="ipni" xlink:type="simple">urn:lsid:ipni.org:names:77199056-1</object-id>
          </tp:taxon-name><tp:taxon-authority>Maas &amp; Erkens</tp:taxon-authority><tp:taxon-status xmlns:xlink="http://www.w3.org/1999/xlink" xlink:type="simple">sp. nov.</tp:taxon-status><xref ref-type="fig" rid="F14">Figs 14</xref><xref ref-type="fig" rid="F15">, 15</xref><xref ref-type="fig" rid="F16">, 16</xref></tp:nomenclature><tp:treatment-sec sec-type="diagnosis" id="SECID0EUZAG"><title>Diagnosis.</title><p><italic><tp:taxon-name><tp:taxon-name-part taxon-name-part-type="genus" reg="Guatteria">Guatteria</tp:taxon-name-part><tp:taxon-name-part taxon-name-part-type="species" reg="pseudorotundata">pseudorotundata</tp:taxon-name-part></tp:taxon-name></italic> resembles the Panamanian <italic><tp:taxon-name><tp:taxon-name-part taxon-name-part-type="genus" reg="Guatteria">G.</tp:taxon-name-part><tp:taxon-name-part taxon-name-part-type="species" reg="rotundata">rotundata</tp:taxon-name-part></tp:taxon-name></italic> Maas &amp; Setten by its coriaceous leaves, the number of distinct secondary veins below (8–12 vs. 7–12) and the broadly ovate-triangular sepals, but it differs by the young twigs that are glabrous vs. sparsely covered with appressed hairs, slightly smaller leaves (5–9 vs. 5–14 cm long) with a mostly acute leaf apex vs. obtuse or rounded apex, the lack of any verruculae in the lamina, and longer pedicels (15–20 vs. 4–15 mm long).</p></tp:treatment-sec><tp:treatment-sec sec-type="material" id="SECID0EQ1AG"><title>Type.</title><p>PANAMA, Comarca Ngabe-Buglé: Nole Duima, Alto Ratón, <named-content xmlns:xlink="http://www.w3.org/1999/xlink" content-type="dwc:verbatimCoordinates" xlink:type="simple"><named-content content-type="geo-json" specific-use="{&#34;type&#34;:&#34;Point&#34;,&#34;coordinates&#34;:[409440.000000,944626.000000]}" id="NCID0EZ1AG" xlink:type="simple">E409440, N944626</named-content></named-content>, 1590 m, 28 Nov 2011, <italic>Pineda &amp; Castillo 15</italic> (holotype: MO! [MO6613500]).</p></tp:treatment-sec><tp:treatment-sec sec-type="description" id="SECID0EA2AG"><title>Description.</title><p><italic>Tree</italic> 6–10 m tall; young twigs glabrous. <italic>Leaves</italic>: petioles 2–4 by 1 mm; lamina narrowly elliptic, 5–9 by 2–3 cm (leaf index 2.5–3), chartaceous <italic>in sicco</italic>, coriaceous <italic>in vivo</italic>, not verruculose, shiny above <italic>in vivo</italic>, brown above, paler brown below, glabrous on both sides, base attenuate, apex obtuse or more or less acute with an obtuse extreme apex, primary vein slightly raised above, secondary veins distinct, 8–12 on either side of primary vein, raised above (but even more so below), smallest distance between loops and margin 1–2 mm, tertiary veins raised above, reticulate. <italic>Flowers</italic> solitary in axils of leaves; pedicels 15–20 by 0.5–1 mm to 1.5 mm diam. in fruit, rather densely to sparsely covered with appressed hairs, articulated at 0.1–0.2 from the base; bracts 5–7, soon falling, one of the lower bracts sometimes leafy, ca. 15 by 5 mm; flower buds ovoid, slightly pointed; sepals free, broadly ovate-triangular, ca. 4 by 3 mm, appressed, outer side rather densely covered with appressed, greyish white hairs, particularly towards the apex; petals greenish yellow <italic>in vivo</italic>, ovate-elliptic, 6–7 by 5 mm, outer and inner, side densely covered with appressed and curly, greyish white hairs, base of inner petals glabrous; stamens 1–2 mm long, connective shield papillate. <italic>Monocarps</italic> 10–25, green <italic>in vivo</italic>, black <italic>in sicco</italic>, narrowly ellipsoid, 13–16{-18} by 4{-6} mm, glabrous, apex apiculate (apiculum &lt;0.1 mm long), wall 0.1–0.2 mm thick, stipes 1–4 by 1–2 mm. <italic>Seed</italic> narrowly ellipsoid, 13–16 by 4–5 mm, brown, rugulose.</p><fig id="F14" position="float" orientation="portrait"><label>Figure 14.</label><caption><p><italic><tp:taxon-name><tp:taxon-name-part taxon-name-part-type="genus" reg="Guatteria">Guatteria</tp:taxon-name-part><tp:taxon-name-part taxon-name-part-type="species" reg="pseudorotundata">pseudorotundata</tp:taxon-name-part></tp:taxon-name></italic> Maas &amp; Erkens. Fruiting branch and flower (<xref ref-type="bibr" rid="B13">Maas et al. (2015)</xref>: 148, Plate 7a [as <italic><tp:taxon-name><tp:taxon-name-part taxon-name-part-type="genus" reg="Guatteria">Guatteria</tp:taxon-name-part><tp:taxon-name-part taxon-name-part-type="species" reg="rotundata">rotundata</tp:taxon-name-part></tp:taxon-name></italic>]).</p></caption><graphic xmlns:xlink="http://www.w3.org/1999/xlink" xlink:href="phytokeys-126-025-g014.jpg" position="float" orientation="portrait" xlink:type="simple" id="oo_314452.jpg"/></fig><fig id="F15" position="float" orientation="portrait"><label>Figure 15.</label><caption><p><italic><tp:taxon-name><tp:taxon-name-part taxon-name-part-type="genus" reg="Guatteria">Guatteria</tp:taxon-name-part><tp:taxon-name-part taxon-name-part-type="species" reg="pseudorotundata">pseudorotundata</tp:taxon-name-part></tp:taxon-name></italic> Maas &amp; Erkens. Flowering branch (<italic>Pineda et al. 15</italic>, holotype MO).</p></caption><graphic xmlns:xlink="http://www.w3.org/1999/xlink" xlink:href="phytokeys-126-025-g015.jpg" position="float" orientation="portrait" xlink:type="simple" id="oo_314453.jpg"/></fig><fig id="F16" position="float" orientation="portrait"><label>Figure 16.</label><caption><p><italic><tp:taxon-name><tp:taxon-name-part taxon-name-part-type="genus" reg="Guatteria">Guatteria</tp:taxon-name-part><tp:taxon-name-part taxon-name-part-type="species" reg="pseudorotundata">pseudorotundata</tp:taxon-name-part></tp:taxon-name></italic> Maas &amp; Erkens. Fruiting branch (<italic>Flores et al. 1725</italic>, STRI).</p></caption><graphic xmlns:xlink="http://www.w3.org/1999/xlink" xlink:href="phytokeys-126-025-g016.jpg" position="float" orientation="portrait" xlink:type="simple" id="oo_314454.jpg"/></fig></tp:treatment-sec><tp:treatment-sec sec-type="distribution" id="SECID0EX5AG"><title>Distribution.</title><p>Panama (Comarca Ngabe-Buglé) (Fig. <xref ref-type="fig" rid="F9">9</xref>).</p></tp:treatment-sec><tp:treatment-sec sec-type="habitat" id="SECID0EB6AG"><title>Habitat and ecology.</title><p>In secondary forest. At elevations of 1590–1700 m. Flowering and fruiting: November and December.</p></tp:treatment-sec><tp:treatment-sec sec-type="Vernacular names" id="SECID0EG6AG"><title>Vernacular names.</title><p>Panama: Soron drune.</p></tp:treatment-sec><tp:treatment-sec sec-type="notes" id="SECID0EL6AG"><title>Notes.</title><p>When working on the revision of <italic><tp:taxon-name><tp:taxon-name-part taxon-name-part-type="genus" reg="Guatteria">Guatteria</tp:taxon-name-part></tp:taxon-name></italic> (<xref ref-type="bibr" rid="B13">Maas et al. 2015</xref>) we received photographs of flowering and fruiting specimens of a plant from Panama which seemed to match well <italic><tp:taxon-name><tp:taxon-name-part taxon-name-part-type="genus" reg="Guatteria">Guatteria</tp:taxon-name-part><tp:taxon-name-part taxon-name-part-type="species" reg="rotundata">rotundata</tp:taxon-name-part></tp:taxon-name></italic> Maas &amp; Setten, and we identified them as such and included the appropriate illustration as Pl. 7a in our work. <italic><tp:taxon-name><tp:taxon-name-part taxon-name-part-type="genus" reg="Guatteria">G.</tp:taxon-name-part><tp:taxon-name-part taxon-name-part-type="species" reg="rotundata">rotundata</tp:taxon-name-part></tp:taxon-name></italic>, it should be pointed out, is unique among Central American species of <italic><tp:taxon-name><tp:taxon-name-part taxon-name-part-type="genus" reg="Guatteria">Guatteria</tp:taxon-name-part></tp:taxon-name></italic> on account of its leaves having a rounded apex. Recently we received the corresponding herbarium material and it became clear that the photographed plant did not represent <italic><tp:taxon-name><tp:taxon-name-part taxon-name-part-type="genus" reg="Guatteria">G.</tp:taxon-name-part><tp:taxon-name-part taxon-name-part-type="species" reg="rotundata">rotundata</tp:taxon-name-part></tp:taxon-name></italic> at all, but an undescribed species instead. <italic><tp:taxon-name><tp:taxon-name-part taxon-name-part-type="genus" reg="Guatteria">G.</tp:taxon-name-part><tp:taxon-name-part taxon-name-part-type="species" reg="pseudorotundata">pseudorotundata</tp:taxon-name-part></tp:taxon-name></italic> differs from <italic><tp:taxon-name><tp:taxon-name-part taxon-name-part-type="genus" reg="Guatteria">G.</tp:taxon-name-part><tp:taxon-name-part taxon-name-part-type="species" reg="rotundata">rotundata</tp:taxon-name-part></tp:taxon-name></italic> by characters as given in the diagnosis, but notably the lack of verruculae in the lamina. Although more or less hidden from view in the photograph just mentioned, the leaf apex in <italic><tp:taxon-name><tp:taxon-name-part taxon-name-part-type="genus" reg="Guatteria">G.</tp:taxon-name-part><tp:taxon-name-part taxon-name-part-type="species" reg="pseudorotundata">pseudorotundata</tp:taxon-name-part></tp:taxon-name></italic> tends to be acute rather than obtuse or rounded (excl. the extreme tip) as in <italic><tp:taxon-name><tp:taxon-name-part taxon-name-part-type="genus" reg="Guatteria">G.</tp:taxon-name-part><tp:taxon-name-part taxon-name-part-type="species" reg="rotundata">rotundata</tp:taxon-name-part></tp:taxon-name></italic>.</p></tp:treatment-sec><tp:treatment-sec sec-type="Preliminary IUCN conservation status" id="SECID0EQCBG"><title>Preliminary IUCN conservation status.</title><p>DD. This species is only known from three nearby collections and therefore no AOO and EOO was calculated (that would constitute one location) in a region that is partially deforested. More continuous forest is, however, available nearby but it is unclear whether this species occurs there. Habitat loss because of forest cover loss is therefore a possible threat for <italic><tp:taxon-name><tp:taxon-name-part taxon-name-part-type="genus" reg="Guatteria">Guatteria</tp:taxon-name-part><tp:taxon-name-part taxon-name-part-type="species" reg="pseudorotundata">pseudorotundata</tp:taxon-name-part></tp:taxon-name></italic>. Unfortunately, no other assessment criterium could be used for this species since no information is available on the current population size and population trend of this species. Hence, this species was assessed as Data Deficient.</p></tp:treatment-sec><tp:treatment-sec sec-type="material" id="SECID0EBDBG"><title>Other specimens examined.</title><p><bold>PANAMA</bold>. <bold>Comarca Ngabe-Buglé</bold>: Kankintú, <named-content xmlns:xlink="http://www.w3.org/1999/xlink" content-type="dwc:verbatimCoordinates" xlink:type="simple"><named-content content-type="geo-json" specific-use="{&#34;type&#34;:&#34;Point&#34;,&#34;coordinates&#34;:[409436.000000,943433.000000]}" id="NCID0EODBG" xlink:type="simple">E409436, N943433</named-content></named-content>, 1700 m, Dec 2011, <italic>Carrión et al. 517</italic> (MO), ibidem, <italic>Flores et al. 1725</italic> (STRI).</p><!--PageBreak --><!--PageBreak --><!--PageBreak --></tp:treatment-sec><tp:treatment-sec><!--Section generated to contain objects referenced in tp:taxon-treatment.--><fig id="F9" position="float" orientation="portrait"><label>Figure 9.</label><caption><p>Distribution map of <italic><tp:taxon-name><tp:taxon-name-part taxon-name-part-type="genus" reg="Guatteria">Guatteria</tp:taxon-name-part><tp:taxon-name-part taxon-name-part-type="species" reg="aliciae">aliciae</tp:taxon-name-part></tp:taxon-name></italic>, <italic><tp:taxon-name><tp:taxon-name-part taxon-name-part-type="genus" reg="Guatteria">G.</tp:taxon-name-part><tp:taxon-name-part taxon-name-part-type="species" reg="pseudorotundata">pseudorotundata</tp:taxon-name-part></tp:taxon-name></italic>, <italic><tp:taxon-name><tp:taxon-name-part taxon-name-part-type="genus" reg="Guatteria">G.</tp:taxon-name-part><tp:taxon-name-part taxon-name-part-type="species" reg="rubiginosa">rubiginosa</tp:taxon-name-part></tp:taxon-name></italic>, and <italic><tp:taxon-name><tp:taxon-name-part taxon-name-part-type="genus" reg="Guatteria">G.</tp:taxon-name-part><tp:taxon-name-part taxon-name-part-type="species" reg="turrialbana">turrialbana</tp:taxon-name-part></tp:taxon-name></italic>.</p></caption><graphic xmlns:xlink="http://www.w3.org/1999/xlink" xlink:href="phytokeys-126-025-g009.jpg" position="float" orientation="portrait" xlink:type="simple" id="oo_314447.jpg"/></fig></tp:treatment-sec><ref-list><ref id="B13"><mixed-citation xmlns:xlink="http://www.w3.org/1999/xlink" xlink:type="simple"><person-group><name name-style="western"><surname>Maas</surname><given-names>PJM</given-names></name><name name-style="western"><surname>Westra</surname><given-names>LYT</given-names></name><name name-style="western"><surname>Arias Guerrero</surname><given-names>S</given-names></name><name name-style="western"><surname>Lobão</surname><given-names>AQ</given-names></name><name name-style="western"><surname>Scharf</surname><given-names>U</given-names></name><name name-style="western"><surname>Zamora</surname><given-names>NA</given-names></name><name name-style="western"><surname>Erkens</surname><given-names>RHJ</given-names></name></person-group> (<year>2015</year>) <article-title>Confronting a morphological nightmare: Revision of the Neotropical genus <italic><tp:taxon-name><tp:taxon-name-part taxon-name-part-type="genus">Guatteria</tp:taxon-name-part></tp:taxon-name></italic> (<tp:taxon-name><tp:taxon-name-part taxon-name-part-type="family">Annonaceae</tp:taxon-name-part></tp:taxon-name>).</article-title><source>Blumea</source><volume>60</volume>(<issue>1</issue>): <fpage>1</fpage>–<lpage>219</lpage>. <ext-link xlink:type="simple" ext-link-type="doi" xlink:href="10.3767/000651915X690341">https://doi.org/10.3767/000651915X690341</ext-link></mixed-citation></ref></ref-list></tp:taxon-treatment>
