# Supplementary material for: Twelve new and exciting Annonaceae from the Neotropics
Source: PhytoKeys. 2019 Jul 2;126:25–69. doi: 10.3897/phytokeys.126.33913 (PMC6616106; doi:10.3897/phytokeys.126.33913)
Supplement: XML Treatment for Guatteria rotundata [file phytokeys.126.33913-treatment8.xml]

<!DOCTYPE tp:taxon-treatment
  PUBLIC "-//TaxonX//DTD Taxonomic Treatment Publishing DTD v0 20100105//EN" "tax-treatment-NSO.dtd">
<tp:taxon-treatment xmlns:tp="http://www.plazi.org/taxpub"><tp:treatment-meta><kwd-group><label>Taxon classification</label><kwd><named-content xmlns:xlink="http://www.w3.org/1999/xlink" content-type="kingdom">Plantae</named-content></kwd><kwd><named-content xmlns:xlink="http://www.w3.org/1999/xlink" content-type="order">Magnoliales</named-content></kwd><kwd><named-content xmlns:xlink="http://www.w3.org/1999/xlink" content-type="family">Annonaceae</named-content></kwd></kwd-group><mixed-citation publication-type="journal"><person-group><name><surname>Maas</surname><given-names>Paul J.M.</given-names></name><name><surname>Westra</surname><given-names>Lubbert Y.Th.</given-names></name><name><surname>Chatrou</surname><given-names>Lars W.</given-names></name><name><surname>Verspagen</surname><given-names>Nadja</given-names></name><name><surname>Rainer</surname><given-names>Heimo</given-names></name><name><surname>Zamora</surname><given-names>Nelson A.</given-names></name><name><surname>Erkens</surname><given-names>Roy H.J.</given-names></name></person-group><article-title>Twelve new and exciting <tp:taxon-name><tp:taxon-name-part taxon-name-part-type="family">Annonaceae</tp:taxon-name-part></tp:taxon-name> from the Neotropics</article-title><source>PhytoKeys</source><day>02</day><month>7</month><year>2019</year><volume>126</volume><fpage>25</fpage><lpage>69</lpage><pub-id pub-id-type="doi">10.3897/phytokeys.126.33913</pub-id></mixed-citation></tp:treatment-meta><tp:nomenclature><tp:taxon-name>
            <tp:taxon-name-part taxon-name-part-type="genus" reg="Guatteria">Guatteria</tp:taxon-name-part>
            <tp:taxon-name-part taxon-name-part-type="species" reg="rotundata">rotundata</tp:taxon-name-part>
          </tp:taxon-name><tp:taxon-authority>Maas &amp; Setten, Proc. Kon. Ned. Akad. Wetensch. C 91(3): 255. f. 11. 1988.</tp:taxon-authority></tp:nomenclature><tp:treatment-sec sec-type="notes" id="SECID0E4EBG"><title>Notes.</title><p>In the recent revision of <italic><tp:taxon-name><tp:taxon-name-part taxon-name-part-type="genus" reg="Guatteria">Guatteria</tp:taxon-name-part></tp:taxon-name></italic> (<xref ref-type="bibr" rid="B13">Maas et al. 2015</xref>) the measurements of fruits and seeds were erroneously included under <italic><tp:taxon-name><tp:taxon-name-part taxon-name-part-type="genus" reg="Guatteria">G.</tp:taxon-name-part><tp:taxon-name-part taxon-name-part-type="species" reg="rotundata">rotundata</tp:taxon-name-part></tp:taxon-name></italic>. The fruiting material appeared to belong to the now described <italic><tp:taxon-name><tp:taxon-name-part taxon-name-part-type="genus" reg="Guatteria">G.</tp:taxon-name-part><tp:taxon-name-part taxon-name-part-type="species" reg="pseudorotundata">pseudorotundata</tp:taxon-name-part></tp:taxon-name></italic> and the fruits and monocarps of <italic><tp:taxon-name><tp:taxon-name-part taxon-name-part-type="genus" reg="Guatteria">G.</tp:taxon-name-part><tp:taxon-name-part taxon-name-part-type="species" reg="rotundata">rotundata</tp:taxon-name-part></tp:taxon-name></italic> are still unknown.</p></tp:treatment-sec><ref-list><ref id="B13"><mixed-citation xmlns:xlink="http://www.w3.org/1999/xlink" xlink:type="simple"><person-group><name name-style="western"><surname>Maas</surname><given-names>PJM</given-names></name><name name-style="western"><surname>Westra</surname><given-names>LYT</given-names></name><name name-style="western"><surname>Arias Guerrero</surname><given-names>S</given-names></name><name name-style="western"><surname>Lobão</surname><given-names>AQ</given-names></name><name name-style="western"><surname>Scharf</surname><given-names>U</given-names></name><name name-style="western"><surname>Zamora</surname><given-names>NA</given-names></name><name name-style="western"><surname>Erkens</surname><given-names>RHJ</given-names></name></person-group> (<year>2015</year>) <article-title>Confronting a morphological nightmare: Revision of the Neotropical genus <italic><tp:taxon-name><tp:taxon-name-part taxon-name-part-type="genus">Guatteria</tp:taxon-name-part></tp:taxon-name></italic> (<tp:taxon-name><tp:taxon-name-part taxon-name-part-type="family">Annonaceae</tp:taxon-name-part></tp:taxon-name>).</article-title><source>Blumea</source><volume>60</volume>(<issue>1</issue>): <fpage>1</fpage>–<lpage>219</lpage>. <ext-link xlink:type="simple" ext-link-type="doi" xlink:href="10.3767/000651915X690341">https://doi.org/10.3767/000651915X690341</ext-link></mixed-citation></ref></ref-list></tp:taxon-treatment>
