# Supplementary material for: Twelve new and exciting Annonaceae from the Neotropics
Source: PhytoKeys. 2019 Jul 2;126:25–69. doi: 10.3897/phytokeys.126.33913 (PMC6616106; doi:10.3897/phytokeys.126.33913)
Supplement: XML Treatment for Guatteria turrialbana [file phytokeys.126.33913-treatment10.xml]

<!DOCTYPE tp:taxon-treatment
  PUBLIC "-//TaxonX//DTD Taxonomic Treatment Publishing DTD v0 20100105//EN" "tax-treatment-NSO.dtd">
<tp:taxon-treatment xmlns:tp="http://www.plazi.org/taxpub"><tp:treatment-meta><kwd-group><label>Taxon classification</label><kwd><named-content xmlns:xlink="http://www.w3.org/1999/xlink" content-type="kingdom">Plantae</named-content></kwd><kwd><named-content xmlns:xlink="http://www.w3.org/1999/xlink" content-type="order">Magnoliales</named-content></kwd><kwd><named-content xmlns:xlink="http://www.w3.org/1999/xlink" content-type="family">Annonaceae</named-content></kwd></kwd-group><mixed-citation publication-type="journal"><person-group><name><surname>Maas</surname><given-names>Paul J.M.</given-names></name><name><surname>Westra</surname><given-names>Lubbert Y.Th.</given-names></name><name><surname>Chatrou</surname><given-names>Lars W.</given-names></name><name><surname>Verspagen</surname><given-names>Nadja</given-names></name><name><surname>Rainer</surname><given-names>Heimo</given-names></name><name><surname>Zamora</surname><given-names>Nelson A.</given-names></name><name><surname>Erkens</surname><given-names>Roy H.J.</given-names></name></person-group><article-title>Twelve new and exciting <tp:taxon-name><tp:taxon-name-part taxon-name-part-type="family">Annonaceae</tp:taxon-name-part></tp:taxon-name> from the Neotropics</article-title><source>PhytoKeys</source><day>02</day><month>7</month><year>2019</year><volume>126</volume><fpage>25</fpage><lpage>69</lpage><pub-id pub-id-type="doi">10.3897/phytokeys.126.33913</pub-id></mixed-citation></tp:treatment-meta><tp:nomenclature><tp:taxon-name>
            <tp:taxon-name-part taxon-name-part-type="genus" reg="Guatteria">Guatteria</tp:taxon-name-part>
            <tp:taxon-name-part taxon-name-part-type="species" reg="turrialbana">turrialbana</tp:taxon-name-part>
            <object-id xmlns:xlink="http://www.w3.org/1999/xlink" content-type="ipni" xlink:type="simple">urn:lsid:ipni.org:names:77199058-1</object-id>
          </tp:taxon-name><tp:taxon-authority>N.Zamora &amp; Erkens</tp:taxon-authority><tp:taxon-status xmlns:xlink="http://www.w3.org/1999/xlink" xlink:type="simple">sp. nov.</tp:taxon-status><xref ref-type="fig" rid="F18">Fig. 18</xref></tp:nomenclature><tp:treatment-sec sec-type="diagnosis" id="SECID0EAUBG"><title>Diagnosis.</title><p><italic><tp:taxon-name><tp:taxon-name-part taxon-name-part-type="genus" reg="Guatteria">Guatteria</tp:taxon-name-part><tp:taxon-name-part taxon-name-part-type="species" reg="turrialbana">turrialbana</tp:taxon-name-part></tp:taxon-name></italic> resembles <italic><tp:taxon-name><tp:taxon-name-part taxon-name-part-type="genus" reg="Guatteria">Guatteria</tp:taxon-name-part><tp:taxon-name-part taxon-name-part-type="species" reg="lucens">lucens</tp:taxon-name-part></tp:taxon-name></italic> Standl. by the narrowly elliptic to narrowly obovate leaves but differs markedly by coriaceous vs. chartaceous leaves, the primary vein of which is flat to slightly raised (vs. impressed) above, and having yellow to creamy yellow, broadly ovate to orbiculate petals (vs. orange or yellowish orange and mostly oblong to obovate petals).</p></tp:treatment-sec><tp:treatment-sec sec-type="material" id="SECID0E3UBG"><title>Type.</title><p>COSTA RICA, Cartago: Turrialba, Área de Conservación Codillera Volcánica Central, Monumento Nacional Guayabo, Sendero natural, 1133 m, <named-content xmlns:xlink="http://www.w3.org/1999/xlink" content-type="dwc:verbatimCoordinates" xlink:type="simple"><named-content content-type="geo-json" specific-use="{&#34;type&#34;:&#34;Point&#34;,&#34;coordinates&#34;:[-83.688306,9.970889]}" id="NCID0EFVBG" xlink:type="simple">9°58'15.2"N, 83°41'17.9"W</named-content></named-content>, 7 Jul 2018 (fl), <italic>Zamora &amp; Espinoza 10363</italic> (holotype: CR!; isotypes: B, L!, MO!).</p></tp:treatment-sec><tp:treatment-sec sec-type="description" id="SECID0EMVBG"><title>Description.</title><p><italic>Tree</italic> 5–20 m tall, 20–50 cm diam.; young twigs slightly zig-zagging, sparsely covered with appressed hairs, soon glabrous. <italic>Leaves</italic>: petioles 5–10 by 1 mm; lamina narrowly elliptic to narrowly obovate, (10-)13–23 by 4–8.5 cm (leaf index 2.8–4.2), coriaceous, not verruculose, shiny above, grey to greyish green above, grey to greyish brown below, glabrous above, sparsely covered with appressed hairs below, mainly along primary vein, base long-acute to attenuate, apex acuminate (acumen 5–10 mm long) to acute, primary vein flat to slightly raised above, secondary veins distinct, 10–15 on either side of primary vein, slightly raised above, smallest distance between loops and margin 1–3 mm, tertiary veins strongly raised above, reticulate. <italic>Inflorescence</italic> 1–2-flowered, in axils of leaves or on leafless branchlets; pedicels 10–30(-40) by 0.5–1 mm, 1.5–3 mm diam. in fruit, rather densely covered with appressed hairs to glabrous, articulated at 0.4–0.5 from the base; bracts 5–6, soon falling, not seen; flower buds ovoid, slightly pointed; sepals free, broadly ovate-triangular to ovate-triangular, 5–8 by 3–8 mm, reflexed, outer side densely covered with appressed hairs; petals green, maturing yellow to cream <italic>in vivo</italic>, broadly ovate to orbicular, 10–15{-24} by 9–10{-18} mm, outer and inner side densely covered with appressed, greyish hairs; stamens ca. 2 mm long, connective shield papillate. <italic>Monocarps</italic> 30–100, green <italic>in vivo</italic>, black <italic>in sicco</italic>, ellipsoid, 8–11 by 3–6 mm, glabrous, apex rostrate to apiculate (apiculum ca. 1 mm long), wall 0.1–0.2 mm thick, stipes 5–10 by 1 mm. <italic>Seed</italic> ellipsoid, 7–9 by 3–5 mm, brown, pitted, raphe not distinct from rest of seed.</p><fig id="F18" position="float" orientation="portrait"><label>Figure 18.</label><caption><p><italic><tp:taxon-name><tp:taxon-name-part taxon-name-part-type="genus" reg="Guatteria">Guatteria</tp:taxon-name-part><tp:taxon-name-part taxon-name-part-type="species" reg="turrialbana">turrialbana</tp:taxon-name-part></tp:taxon-name></italic> N.Zamora &amp; Erkens. <bold>A</bold> Upper side of leaf <bold>B</bold> lower side of leaf <bold>C</bold> leaf base <bold>D, E</bold> flowering branches <bold>F</bold> flower seen from above <bold>G</bold> flower seen from aside <bold>H, I</bold> flower buds <bold>J</bold> young fruit. (<bold>A–J</bold><italic>Zamora &amp; Espinoza 10357</italic> and <italic>10363</italic>).</p></caption><graphic xmlns:xlink="http://www.w3.org/1999/xlink" xlink:href="phytokeys-126-025-g018.jpg" position="float" orientation="portrait" xlink:type="simple" id="oo_314456.jpg"/></fig></tp:treatment-sec><tp:treatment-sec sec-type="distribution" id="SECID0EQXBG"><title>Distribution.</title><p>Costa Rica, Caribbean slope (Fig. <xref ref-type="fig" rid="F9">9</xref>).</p></tp:treatment-sec><tp:treatment-sec sec-type="habitat" id="SECID0E1XBG"><title>Habitat and ecology.</title><p>In wet forest. At elevations of (700-)1000–1200(-1800) m, Flowering: January, May, and July; fruiting: March, October, November and December.</p></tp:treatment-sec><tp:treatment-sec sec-type="notes" id="SECID0E6XBG"><title>Notes.</title><p><italic><tp:taxon-name><tp:taxon-name-part taxon-name-part-type="genus" reg="Guatteria">Guatteria</tp:taxon-name-part><tp:taxon-name-part taxon-name-part-type="species" reg="turrialbana">turrialbana</tp:taxon-name-part></tp:taxon-name></italic> can be distinguished by its essentially glabrous, dark green, shiny and conspicuously reticulate leaves on both sides, especially upon drying, lamina commonly narrowly obovate with a flat to slightly raised primary vein above. The rostrate to apiculate apex of the monocarps is also a characteristic feature. Material of this species has previously been identified as <italic><tp:taxon-name><tp:taxon-name-part taxon-name-part-type="genus" reg="Guatteria">G.</tp:taxon-name-part><tp:taxon-name-part taxon-name-part-type="species" reg="lucens">lucens</tp:taxon-name-part></tp:taxon-name></italic> Standl. However, the lamina is not verruculose in <italic><tp:taxon-name><tp:taxon-name-part taxon-name-part-type="genus" reg="Guatteria">G.</tp:taxon-name-part><tp:taxon-name-part taxon-name-part-type="species" reg="turrialbana">turrialbana</tp:taxon-name-part></tp:taxon-name></italic> vs. up to densely verruculose in <italic><tp:taxon-name><tp:taxon-name-part taxon-name-part-type="genus" reg="Guatteria">G.</tp:taxon-name-part><tp:taxon-name-part taxon-name-part-type="species" reg="lucens">lucens</tp:taxon-name-part></tp:taxon-name></italic>. Other differences can be found in the monocarps: <italic><tp:taxon-name><tp:taxon-name-part taxon-name-part-type="genus" reg="Guatteria">G.</tp:taxon-name-part><tp:taxon-name-part taxon-name-part-type="species" reg="turrialbana">turrialbana</tp:taxon-name-part></tp:taxon-name></italic> has rostrate to apiculate ones vs. ellipsoid ones in <italic><tp:taxon-name><tp:taxon-name-part taxon-name-part-type="genus" reg="Guatteria">G.</tp:taxon-name-part><tp:taxon-name-part taxon-name-part-type="species" reg="lucens">lucens</tp:taxon-name-part></tp:taxon-name></italic>. Lastly, <italic><tp:taxon-name><tp:taxon-name-part taxon-name-part-type="genus" reg="Guatteria">G.</tp:taxon-name-part><tp:taxon-name-part taxon-name-part-type="species" reg="lucens">lucens</tp:taxon-name-part></tp:taxon-name></italic> is a lowland (0–900 m) species whereas <italic><tp:taxon-name><tp:taxon-name-part taxon-name-part-type="genus" reg="Guatteria">G.</tp:taxon-name-part><tp:taxon-name-part taxon-name-part-type="species" reg="turrialbana">turrialbana</tp:taxon-name-part></tp:taxon-name></italic> has mainly been recorded at higher elevations (<xref ref-type="bibr" rid="B13">Maas et al. 2015</xref>).</p></tp:treatment-sec><tp:treatment-sec sec-type="Preliminary IUCN conservation status" id="SECID0EB2BG"><title>Preliminary IUCN conservation status.</title><p>EN B1ab(iii)+2ab(iii). Both EOO (10 km2) and AOO (8 km2) would classify as Endangered. It was determined that this species has 3 locations,all of them in heavily deforested areas. Deforestation is therefore a major threat to this species and habitat quality is expected to decline in the near future. No information is available on the current population size and population trend of this species. Given all this we assessed this species as Endangered.</p></tp:treatment-sec><tp:treatment-sec sec-type="material" id="SECID0EG2BG"><title>Other specimens examined.</title><p><bold>COSTA RICA. Cartago</bold>: Turrialba, Monumento Nacional Guayabo, Santa Teresita, sobre ríos Guayabo, Lajas y Torito, <named-content xmlns:xlink="http://www.w3.org/1999/xlink" content-type="dwc:verbatimCoordinates" xlink:type="simple"><named-content content-type="geo-json" specific-use="{&#34;type&#34;:&#34;Point&#34;,&#34;coordinates&#34;:[-83.691667,9.963889]}" id="NCID0ER2BG" xlink:type="simple">9°57'50"N, 83°41'30"W</named-content></named-content>, 700–1800 m, 8 May 1992 (fl), <italic>Rivera 1693</italic> (CR); Turrialba, Monumento Nacional Guayabo, <named-content xmlns:xlink="http://www.w3.org/1999/xlink" content-type="dwc:verbatimCoordinates" xlink:type="simple"><named-content content-type="geo-json" specific-use="{&#34;type&#34;:&#34;Point&#34;,&#34;coordinates&#34;:[-83.695833,9.972222]}" id="NCID0E22BG" xlink:type="simple">9°58'20"N, 83°41'45"W</named-content></named-content>, 1100 m, 9 Oct 1993 (fr), <italic>Vargas et al. 1492</italic> (CR); Turrialba, Monumento Nacional Guayabo, cuenca del Río Reventazón, <named-content xmlns:xlink="http://www.w3.org/1999/xlink" content-type="dwc:verbatimCoordinates" xlink:type="simple"><named-content content-type="geo-json" specific-use="{&#34;type&#34;:&#34;Point&#34;,&#34;coordinates&#34;:[-83.692194,9.972139]}" id="NCID0EF3BG" xlink:type="simple">9°58'19.7"N, 83°41'31.9"W</named-content></named-content>, 1100–1200 m, 15 Mar 2003 (fr), <italic>Kriebel 2977</italic> (CR, L); Turrialba, Área de Conservación Codillera Volcánica Central, Guayabo, Guayabito de Santa Cruz, a lo largo del camino principal a Guayabo, <named-content xmlns:xlink="http://www.w3.org/1999/xlink" content-type="dwc:verbatimCoordinates" xlink:type="simple"><named-content content-type="geo-json" specific-use="{&#34;type&#34;:&#34;Point&#34;,&#34;coordinates&#34;:[-83.715000,9.983056]}" id="NCID0EP3BG" xlink:type="simple">9°58'59"N, 83°42'54"W</named-content></named-content>, 1350 m, 7 Jul 2018 (fl), <italic>Zamora &amp; Espinoza 10357</italic> (CR); Turrialba, Jicotea, Finca de Israel Martínez, <named-content xmlns:xlink="http://www.w3.org/1999/xlink" content-type="dwc:verbatimCoordinates" xlink:type="simple"><named-content content-type="geo-json" specific-use="{&#34;type&#34;:&#34;Point&#34;,&#34;coordinates&#34;:[-83.554167,9.784722]}" id="NCID0EZ3BG" xlink:type="simple">9°47'05"N, 83°33'15"W</named-content></named-content>, 1100–1200 m, 7 Dec 1994 (fr), <italic>Cascante et al. 432</italic> (CR). <bold>Limón</bold>: entre Dabagri y Sacabico y los bordes del mismo, 7 Nov 1984 (fr), <italic>Gómez et al. 23305</italic> (CR, U).</p></tp:treatment-sec><tp:treatment-sec><!--Section generated to contain objects referenced in tp:taxon-treatment.--><fig id="F9" position="float" orientation="portrait"><label>Figure 9.</label><caption><p>Distribution map of <italic><tp:taxon-name><tp:taxon-name-part taxon-name-part-type="genus" reg="Guatteria">Guatteria</tp:taxon-name-part><tp:taxon-name-part taxon-name-part-type="species" reg="aliciae">aliciae</tp:taxon-name-part></tp:taxon-name></italic>, <italic><tp:taxon-name><tp:taxon-name-part taxon-name-part-type="genus" reg="Guatteria">G.</tp:taxon-name-part><tp:taxon-name-part taxon-name-part-type="species" reg="pseudorotundata">pseudorotundata</tp:taxon-name-part></tp:taxon-name></italic>, <italic><tp:taxon-name><tp:taxon-name-part taxon-name-part-type="genus" reg="Guatteria">G.</tp:taxon-name-part><tp:taxon-name-part taxon-name-part-type="species" reg="rubiginosa">rubiginosa</tp:taxon-name-part></tp:taxon-name></italic>, and <italic><tp:taxon-name><tp:taxon-name-part taxon-name-part-type="genus" reg="Guatteria">G.</tp:taxon-name-part><tp:taxon-name-part taxon-name-part-type="species" reg="turrialbana">turrialbana</tp:taxon-name-part></tp:taxon-name></italic>.</p></caption><graphic xmlns:xlink="http://www.w3.org/1999/xlink" xlink:href="phytokeys-126-025-g009.jpg" position="float" orientation="portrait" xlink:type="simple" id="oo_314447.jpg"/></fig></tp:treatment-sec><ref-list><ref id="B13"><mixed-citation xmlns:xlink="http://www.w3.org/1999/xlink" xlink:type="simple"><person-group><name name-style="western"><surname>Maas</surname><given-names>PJM</given-names></name><name name-style="western"><surname>Westra</surname><given-names>LYT</given-names></name><name name-style="western"><surname>Arias Guerrero</surname><given-names>S</given-names></name><name name-style="western"><surname>Lobão</surname><given-names>AQ</given-names></name><name name-style="western"><surname>Scharf</surname><given-names>U</given-names></name><name name-style="western"><surname>Zamora</surname><given-names>NA</given-names></name><name name-style="western"><surname>Erkens</surname><given-names>RHJ</given-names></name></person-group> (<year>2015</year>) <article-title>Confronting a morphological nightmare: Revision of the Neotropical genus <italic><tp:taxon-name><tp:taxon-name-part taxon-name-part-type="genus">Guatteria</tp:taxon-name-part></tp:taxon-name></italic> (<tp:taxon-name><tp:taxon-name-part taxon-name-part-type="family">Annonaceae</tp:taxon-name-part></tp:taxon-name>).</article-title><source>Blumea</source><volume>60</volume>(<issue>1</issue>): <fpage>1</fpage>–<lpage>219</lpage>. <ext-link xlink:type="simple" ext-link-type="doi" xlink:href="10.3767/000651915X690341">https://doi.org/10.3767/000651915X690341</ext-link></mixed-citation></ref></ref-list></tp:taxon-treatment>
