# Supplementary material for: Twelve new and exciting Annonaceae from the Neotropics
Source: PhytoKeys. 2019 Jul 2;126:25–69. doi: 10.3897/phytokeys.126.33913 (PMC6616106; doi:10.3897/phytokeys.126.33913)
Supplement: XML Treatment for Klarobelia rocioae [file phytokeys.126.33913-treatment11.xml]

<!DOCTYPE tp:taxon-treatment
  PUBLIC "-//TaxonX//DTD Taxonomic Treatment Publishing DTD v0 20100105//EN" "tax-treatment-NSO.dtd">
<tp:taxon-treatment xmlns:tp="http://www.plazi.org/taxpub"><tp:treatment-meta><kwd-group><label>Taxon classification</label><kwd><named-content xmlns:xlink="http://www.w3.org/1999/xlink" content-type="kingdom">Plantae</named-content></kwd><kwd><named-content xmlns:xlink="http://www.w3.org/1999/xlink" content-type="order">Magnoliales</named-content></kwd><kwd><named-content xmlns:xlink="http://www.w3.org/1999/xlink" content-type="family">Annonaceae</named-content></kwd></kwd-group><mixed-citation publication-type="journal"><person-group><name><surname>Maas</surname><given-names>Paul J.M.</given-names></name><name><surname>Westra</surname><given-names>Lubbert Y.Th.</given-names></name><name><surname>Chatrou</surname><given-names>Lars W.</given-names></name><name><surname>Verspagen</surname><given-names>Nadja</given-names></name><name><surname>Rainer</surname><given-names>Heimo</given-names></name><name><surname>Zamora</surname><given-names>Nelson A.</given-names></name><name><surname>Erkens</surname><given-names>Roy H.J.</given-names></name></person-group><article-title>Twelve new and exciting <tp:taxon-name><tp:taxon-name-part taxon-name-part-type="family">Annonaceae</tp:taxon-name-part></tp:taxon-name> from the Neotropics</article-title><source>PhytoKeys</source><day>02</day><month>7</month><year>2019</year><volume>126</volume><fpage>25</fpage><lpage>69</lpage><pub-id pub-id-type="doi">10.3897/phytokeys.126.33913</pub-id></mixed-citation></tp:treatment-meta><tp:nomenclature><tp:taxon-name>
            <tp:taxon-name-part taxon-name-part-type="genus" reg="Klarobelia">Klarobelia</tp:taxon-name-part>
            <tp:taxon-name-part taxon-name-part-type="species" reg="rocioae">rocioae</tp:taxon-name-part>
            <object-id xmlns:xlink="http://www.w3.org/1999/xlink" content-type="ipni" xlink:type="simple">urn:lsid:ipni.org:names:77199059-1</object-id>
          </tp:taxon-name><tp:taxon-authority>Chatrou</tp:taxon-authority><tp:taxon-status xmlns:xlink="http://www.w3.org/1999/xlink" xlink:type="simple">sp. nov.</tp:taxon-status><xref ref-type="fig" rid="F19">Figs 19</xref><xref ref-type="fig" rid="F20">, 20</xref><!--PageBreak --><!--PageBreak --></tp:nomenclature><tp:treatment-sec sec-type="diagnosis" id="SECID0EX5BG"><title>Diagnosis.</title><p><italic><tp:taxon-name><tp:taxon-name-part taxon-name-part-type="genus" reg="Klarobelia">Klarobelia</tp:taxon-name-part><tp:taxon-name-part taxon-name-part-type="species" reg="rocioae">rocioae</tp:taxon-name-part></tp:taxon-name></italic> is distinct from congeneric species by the combination of comparatively large leaves and large monocarps, and flowers that are hairy on the outer side.</p></tp:treatment-sec><tp:treatment-sec sec-type="material" id="SECID0EI6BG"><title>Type.</title><p>PERU, Pasco: Prov. Oxapampa, Distr. Palcazú, Comunidad Nativa Alto Lagarto, <named-content xmlns:xlink="http://www.w3.org/1999/xlink" content-type="dwc:verbatimCoordinates" xlink:type="simple"><named-content content-type="geo-json" specific-use="{&#34;type&#34;:&#34;Point&#34;,&#34;coordinates&#34;:[-75.550278,-10.104167]}" id="NCID0ER6BG" xlink:type="simple">10°06'15"S, 75°33'01"W</named-content></named-content>, 800 m, 2 Jul 2007, <italic>Rojas &amp; Ortíz 4243</italic> (holotype: HOXA!; isotypes: MO! [MO2465956], USM, WAG!).</p></tp:treatment-sec><tp:treatment-sec sec-type="description" id="SECID0EY6BG"><title>Description.</title><p><italic>Tree</italic> 2–5 m tall; young twigs, lower side of petioles, and lower side of primary vein glabrous, sometimes sparsely covered with pale, appressed hairs 0.1–0.2 mm long. <italic>Leaves</italic>: petioles 8–12 by 2–4 mm, verrucose to rugulose, distinctly black; lamina elliptic to narrowly elliptic, 17–35 by 6.5–11.5 cm (leaf index 2.6–3.7), chartaceous, greyish to brownish green above, dark olive green to brown below, glabrous on both sides, primary vein impressed (to flat) above, base cuneate to <!--PageBreak -->obtuse, rarely rounded, apex acuminate (acumen 5–20 mm long) to bluntly acute, secondary veins 8–9 on either side of primary vein, distance between secondary veins 25–50 mm, angles with primary vein (45-)60–80°, loop-forming at (right-)obtuse <!--PageBreak -->angles, distance between loops and margin 4–8 mm, tertiary veins raised above, reticulate. <italic>Flowers</italic> solitary, on leafy twigs, rarely on older branchlets; short shoot and bracts rather densely covered with reddish brown, appressed hairs 0.1–0.2 mm long; <!--PageBreak -->short shoot 3–4.5 by 1–1.5 mm, to 3 mm in diam. when fruiting; bracts up to 3 on short shoot, 1.5–2 by 1 mm wide, apex obtuse, soon falling off; pedicels 14–18 by 1(-2) mm, to ca. 28 by 4 mm in fruit, sparsely covered with reddish brown, appressed hairs 0.1–0.2 mm long; flowers bisexual or male, plant androdioecious; flower buds (sub)globose, 12–14 mm in diam.; petals yellow to yellowish-cream <italic>in vivo</italic>, brown to black <italic>in sicco</italic>; sepals free, broadly ovate, 7–8 by 6–8 mm, black <italic>in sicco</italic>, ciliate, outer side glabrous, inner side sparsely to rather densely covered with yellowish to reddish brown, appressed hairs 0.1–0.2 m long; petals (broadly) ovate to (broadly) elliptic, outer petals 15–17 by 12–14 mm, slightly concave, densely covered with hairs on both sides apart from basal, central part of outer side, inner petals 15–18 by 10–13 mm, densely hairy on both sides, strongly concave; stamens ca. 50 on bisexual flowers, ca. 200 on male flowers, 1.8–2.5 mm long, thecae 0.8–1.0 mm long, apical prolongation of connective papillate; carpels ca. 110, ovaries 1.8–2.2 mm long, glabrous, stigmas 0.6–0.8 mm long, densely covered with yellowish brown hairs ca. 0.2 mm long; flowering receptacle dome-shaped, ca. 4 by 5 mm, glabrous. <italic>Monocarps</italic> up to 30, yellow to orange <italic>in vivo</italic>, dark brown <italic>in sicco</italic>, (oblong-)ellipsoid, slightly asymmetrical, 20–27 by 10–12 mm, glabrous, verrucose, wall 0.1–0.2 mm thick, angles between longitudinal axis of monocarps and stipes 0–90°, stipes 25–37 by 1–1.5 mm, to 1.5(-2) mm in diam. apically, fruiting receptacle irregularly subglobose to transverse ellipsoid, 5–12 by 5–13 mm. <italic>Seed</italic> (oblong-) ellipsoid, 20–27 by 10–12 mm, pale golden-brown, shiny, raphe slightly sinuous, ruminations lamelliform with four, thin transverse plates.</p><fig id="F19" position="float" orientation="portrait"><label>Figure 19.</label><caption><p><italic><tp:taxon-name><tp:taxon-name-part taxon-name-part-type="genus" reg="Klarobelia">Klarobelia</tp:taxon-name-part><tp:taxon-name-part taxon-name-part-type="species" reg="rocioae">rocioae</tp:taxon-name-part></tp:taxon-name></italic> Chatrou. Flowering specimen (<italic>Rojas &amp; Ortiz 8064</italic>, HOXA).</p></caption><graphic xmlns:xlink="http://www.w3.org/1999/xlink" xlink:href="phytokeys-126-025-g019.jpg" position="float" orientation="portrait" xlink:type="simple" id="oo_314457.jpg"/></fig><fig id="F20" position="float" orientation="portrait"><label>Figure 20.</label><caption><p><italic><tp:taxon-name><tp:taxon-name-part taxon-name-part-type="genus" reg="Klarobelia">Klarobelia</tp:taxon-name-part><tp:taxon-name-part taxon-name-part-type="species" reg="rocioae">rocioae</tp:taxon-name-part></tp:taxon-name></italic> Chatrou. Fruiting specimen (<italic>Rojas &amp; Ortiz 7806</italic>, HOXA).</p></caption><graphic xmlns:xlink="http://www.w3.org/1999/xlink" xlink:href="phytokeys-126-025-g020.jpg" position="float" orientation="portrait" xlink:type="simple" id="oo_314458.jpg"/></fig></tp:treatment-sec><tp:treatment-sec sec-type="distribution" id="SECID0ENCAI"><title>Distribution.</title><p>Peru, only known from a small area in the department of Pasco, districts of Palcazú and Villa Rica (Fig. <xref ref-type="fig" rid="F3">3</xref>).</p></tp:treatment-sec><tp:treatment-sec sec-type="habitat" id="SECID0EXCAI"><title>Habitat and ecology.</title><p>In primary forest. At elevations of ca 500–1400 m. Flowering: October and November; fruiting: between February and August (mature fruits collected in July and August).</p></tp:treatment-sec><tp:treatment-sec sec-type="notes" id="SECID0E3CAI"><title>Notes.</title><p><italic><tp:taxon-name><tp:taxon-name-part taxon-name-part-type="genus" reg="Klarobelia">Klarobelia</tp:taxon-name-part><tp:taxon-name-part taxon-name-part-type="species" reg="rocioae">rocioae</tp:taxon-name-part></tp:taxon-name></italic> is easy to recognise through its combination of large leaves, hairy flowers, and relatively large and ellipsoid monocarps. Of the Amazonian species of <italic><tp:taxon-name><tp:taxon-name-part taxon-name-part-type="genus" reg="Klarobelia">Klarobelia</tp:taxon-name-part></tp:taxon-name></italic> Chatrou, <italic><tp:taxon-name><tp:taxon-name-part taxon-name-part-type="genus" reg="Klarobelia">K.</tp:taxon-name-part><tp:taxon-name-part taxon-name-part-type="species" reg="napoensis">napoensis</tp:taxon-name-part></tp:taxon-name></italic> Chatrou has comparably large leaves, but differs in the flowers that are glabrous on the outer side, and in the globose monocarps. <italic><tp:taxon-name><tp:taxon-name-part taxon-name-part-type="genus" reg="Klarobelia">K.</tp:taxon-name-part><tp:taxon-name-part taxon-name-part-type="species" reg="pandoensis">pandoensis</tp:taxon-name-part></tp:taxon-name></italic> Chatrou and <italic><tp:taxon-name><tp:taxon-name-part taxon-name-part-type="genus" reg="Klarobelia">K.</tp:taxon-name-part><tp:taxon-name-part taxon-name-part-type="species" reg="pumila">pumila</tp:taxon-name-part></tp:taxon-name></italic> Chatrou are two other Amazonian species that share a small habit with <italic><tp:taxon-name><tp:taxon-name-part taxon-name-part-type="genus" reg="Klarobelia">K.</tp:taxon-name-part><tp:taxon-name-part taxon-name-part-type="species" reg="rocioae">rocioae</tp:taxon-name-part></tp:taxon-name></italic> (<xref ref-type="bibr" rid="B2">Chatrou 1998</xref>; <xref ref-type="bibr" rid="B3">Chatrou and Pirie 2003</xref>). With <italic><tp:taxon-name><tp:taxon-name-part taxon-name-part-type="genus" reg="Klarobelia">K.</tp:taxon-name-part><tp:taxon-name-part taxon-name-part-type="species" reg="rocioae">rocioae</tp:taxon-name-part></tp:taxon-name></italic> they share outer petals that are hairy on the outer side, giving the flowers a brown appearance rather than glabrous flowers in other species of <italic><tp:taxon-name><tp:taxon-name-part taxon-name-part-type="genus" reg="Klarobelia">Klarobelia</tp:taxon-name-part></tp:taxon-name></italic> that appear black when dried. <italic><tp:taxon-name><tp:taxon-name-part taxon-name-part-type="genus" reg="Klarobelia">K.</tp:taxon-name-part><tp:taxon-name-part taxon-name-part-type="species" reg="pumila">pumila</tp:taxon-name-part></tp:taxon-name></italic> Chatrou, can easily be distinguished from <italic><tp:taxon-name><tp:taxon-name-part taxon-name-part-type="genus" reg="Klarobelia">K.</tp:taxon-name-part><tp:taxon-name-part taxon-name-part-type="species" reg="rocioae">rocioae</tp:taxon-name-part></tp:taxon-name></italic> by the smaller leaves (12–16 by 4–6 cm vs. 17–35 by 6.5–11.5 cm in <italic><tp:taxon-name><tp:taxon-name-part taxon-name-part-type="genus" reg="Klarobelia">K.</tp:taxon-name-part><tp:taxon-name-part taxon-name-part-type="species" reg="rocioae">rocioae</tp:taxon-name-part></tp:taxon-name></italic>) and smaller monocarps (9–15 by 6–8 mm vs. 20–27 by 10–12 mm). <italic><tp:taxon-name><tp:taxon-name-part taxon-name-part-type="genus" reg="Klarobelia">K.</tp:taxon-name-part><tp:taxon-name-part taxon-name-part-type="species" reg="pandoensis">pandoensis</tp:taxon-name-part></tp:taxon-name></italic> Chatrou can be distinguished from <italic><tp:taxon-name><tp:taxon-name-part taxon-name-part-type="genus" reg="Klarobelia">K.</tp:taxon-name-part><tp:taxon-name-part taxon-name-part-type="species" reg="rocioae">rocioae</tp:taxon-name-part></tp:taxon-name></italic> by the smaller leaves (8.5–12.5 by 3–4.5 cm) and smaller monocarps (15–18 by 6–10 mm) too. Additionally, <italic><tp:taxon-name><tp:taxon-name-part taxon-name-part-type="genus" reg="Klarobelia">K.</tp:taxon-name-part><tp:taxon-name-part taxon-name-part-type="species" reg="pandoensis">pandoensis</tp:taxon-name-part></tp:taxon-name></italic> can easily be distinguished from the two other short stature species by the dense indument on petioles, young twigs and inflorescences axes (glabrous to sparsely hairy in <italic><tp:taxon-name><tp:taxon-name-part taxon-name-part-type="genus" reg="Klarobelia">K.</tp:taxon-name-part><tp:taxon-name-part taxon-name-part-type="species" reg="rocioae">rocioae</tp:taxon-name-part></tp:taxon-name></italic> and <italic><tp:taxon-name><tp:taxon-name-part taxon-name-part-type="genus" reg="Klarobelia">K.</tp:taxon-name-part><tp:taxon-name-part taxon-name-part-type="species" reg="pumila">pumila</tp:taxon-name-part></tp:taxon-name></italic>). The three species have non-overlapping areas of distribution in the <!--PageBreak -->Amazonian lowlands and Andean foothills of central and southern Peru and northern Bolivia. Next to <italic><tp:taxon-name><tp:taxon-name-part taxon-name-part-type="genus" reg="Klarobelia">K.</tp:taxon-name-part><tp:taxon-name-part taxon-name-part-type="species" reg="napoensis">napoensis</tp:taxon-name-part></tp:taxon-name></italic> and <italic><tp:taxon-name><tp:taxon-name-part taxon-name-part-type="genus" reg="Klarobelia">K.</tp:taxon-name-part><tp:taxon-name-part taxon-name-part-type="species" reg="peruviana">peruviana</tp:taxon-name-part></tp:taxon-name></italic> (R.E.Fr.) Chatrou, <italic><tp:taxon-name><tp:taxon-name-part taxon-name-part-type="genus" reg="Klarobelia">K.</tp:taxon-name-part><tp:taxon-name-part taxon-name-part-type="species" reg="rocioae">rocioae</tp:taxon-name-part></tp:taxon-name></italic> is a third species within the genus reaching altitudes above 1000 m.</p><p>The longitudinal axis of the monocarps often makes an angle with the stipes that can be as large as 90°. The angle, however, is variable. As it is present in several specimens we do not consider it to be an artefact of pressing and drying.</p></tp:treatment-sec><tp:treatment-sec sec-type="etymology" id="SECID0EWJAI"><title>Etymology.</title><p>This new species is named in honour of Rocío del Pilar Rojas Gonzales, curator of Herbario Selva Central Oxapampa (HOXA), who collected all but one specimen of this new species.</p></tp:treatment-sec><tp:treatment-sec sec-type="Preliminary IUCN conservation status" id="SECID0E2JAI"><title>Preliminary IUCN conservation status.</title><p>EN B2ab(iii). EOO (56.695 km2) was too large to classify as threatened, but AOO (16 km2) would classify as Endangered. This species is estimated to have 3 locations. All of these lie in heavily deforested areas and deforestation is therefore a major threat to this species. Also, its habitat quality is expected to decline in the near future. No information is available on the current population size and population trend of this species. We assessed this species as Endangered, based on the above information.</p></tp:treatment-sec><tp:treatment-sec sec-type="material" id="SECID0EAKAI"><title>Other specimens examined.</title><p><bold>PERU</bold>. <bold>Pasco</bold>: Prov. Oxapampa, Distr. Palcazú, Comunidad Nativa Alto Lagarto y 30 de Octubre, <named-content xmlns:xlink="http://www.w3.org/1999/xlink" content-type="dwc:verbatimCoordinates" xlink:type="simple"><named-content content-type="geo-json" specific-use="{&#34;type&#34;:&#34;Point&#34;,&#34;coordinates&#34;:[-75.428889,-10.155556]}" id="NCID0ENKAI" xlink:type="simple">10°09'20"S, 75°25'44"W</named-content></named-content>, 1036 m, 25 Nov 2010, <italic>Rojas &amp; Ortíz 7544</italic> (HOXA, MO, USM, WAG); Parque Nacional Yanachaga-Chemillen, naciente del Río Santa Clara y Lagarto, <named-content xmlns:xlink="http://www.w3.org/1999/xlink" content-type="dwc:verbatimCoordinates" xlink:type="simple"><named-content content-type="geo-json" specific-use="{&#34;type&#34;:&#34;Point&#34;,&#34;coordinates&#34;:[-75.436389,-10.128889]}" id="NCID0EXKAI" xlink:type="simple">10°07'44"S, 75°26'11"W</named-content></named-content>, 1388 m, 5 Aug 2011, <italic>Rojas &amp; Ortíz 7806</italic> (HOXA, MO, USM, WAG); Comunidad Nativa Alto Lagarto, Reserva Comunal Yanesha, <named-content xmlns:xlink="http://www.w3.org/1999/xlink" content-type="dwc:verbatimCoordinates" xlink:type="simple"><named-content content-type="geo-json" specific-use="{&#34;type&#34;:&#34;Point&#34;,&#34;coordinates&#34;:[-75.368333,-10.134444]}" id="NCID0EBLAI" xlink:type="simple">10°08'04"S, 75°22'06"W</named-content></named-content>, 500 m, 13 Nov 2011, <italic>Rojas &amp; Ortíz 8064</italic> (HOXA, MO, USM, WAG); Comunidad Nativa Alto Lagarto, Reserva Comunal Yanesha, <named-content xmlns:xlink="http://www.w3.org/1999/xlink" content-type="dwc:verbatimCoordinates" xlink:type="simple"><named-content content-type="geo-json" specific-use="{&#34;type&#34;:&#34;Point&#34;,&#34;coordinates&#34;:[-75.368333,-10.134444]}" id="NCID0ELLAI" xlink:type="simple">10°08'04"S, 75°22'06"W</named-content></named-content>, 500 m, 10 Feb 2012, <italic>Rojas &amp; Ortíz 8174</italic> (HOXA, MO, USM, WAG); Comunidad Nativa Alto Lagarto, Reserva Comunal Yanesha, <named-content xmlns:xlink="http://www.w3.org/1999/xlink" content-type="dwc:verbatimCoordinates" xlink:type="simple"><named-content content-type="geo-json" specific-use="{&#34;type&#34;:&#34;Point&#34;,&#34;coordinates&#34;:[-75.368333,-10.134444]}" id="NCID0EVLAI" xlink:type="simple">10°08'04"S, 75°22'06"W</named-content></named-content>, 500 m, 30 Oct 2012, <italic>Rojas et al. 8731</italic> (HOXA, MO, USM, WAG); Comunidad Nativa Alto Lagarto-Convento, Reserva Comunal Yanesha, <named-content xmlns:xlink="http://www.w3.org/1999/xlink" content-type="dwc:verbatimCoordinates" xlink:type="simple"><named-content content-type="geo-json" specific-use="{&#34;type&#34;:&#34;Point&#34;,&#34;coordinates&#34;:[-75.368333,-10.134444]}" id="NCID0E6LAI" xlink:type="simple">10°08'04"S, 75°22'06"W</named-content></named-content>, 500 m, 30 Apr 2013, <italic>Rojas &amp; Ortíz 9118</italic> (HOXA, MO, USM, WAG); Comunidad Nativa Alto Lagarto-Convento, Reserva Comunal Yanesha, <named-content xmlns:xlink="http://www.w3.org/1999/xlink" content-type="dwc:verbatimCoordinates" xlink:type="simple"><named-content content-type="geo-json" specific-use="{&#34;type&#34;:&#34;Point&#34;,&#34;coordinates&#34;:[-75.368333,-10.134444]}" id="NCID0EJMAI" xlink:type="simple">10°08'04"S, 75°22'06"W</named-content></named-content>, 500 m, 30 May 2013, <italic>Rojas &amp; Ortíz 9196</italic> (HOXA, MO, USM, WAG); Distr. Villa Rica, Cerro el Ascensor, bosque de protección San Matias-San Carlos, <named-content xmlns:xlink="http://www.w3.org/1999/xlink" content-type="dwc:verbatimCoordinates" xlink:type="simple"><named-content content-type="geo-json" specific-use="{&#34;type&#34;:&#34;Point&#34;,&#34;coordinates&#34;:[-74.942222,-10.757778]}" id="NCID0ETMAI" xlink:type="simple">10°45'28"S, 74°55'92"W</named-content></named-content> 1355 m, 30 Jun 2003, <italic>Perea &amp; Mateo 85</italic> (HOXA).</p></tp:treatment-sec><tp:treatment-sec><!--Section generated to contain objects referenced in tp:taxon-treatment.--><fig id="F3" position="float" orientation="portrait"><label>Figure 3.</label><caption><p>Distribution map of <italic><tp:taxon-name><tp:taxon-name-part taxon-name-part-type="genus" reg="Annona">Annona</tp:taxon-name-part><tp:taxon-name-part taxon-name-part-type="species" reg="caput-medusae">caput-medusae</tp:taxon-name-part></tp:taxon-name></italic>, <italic><tp:taxon-name><tp:taxon-name-part taxon-name-part-type="genus" reg="Annona">A.</tp:taxon-name-part><tp:taxon-name-part taxon-name-part-type="species" reg="oleifolia">oleifolia</tp:taxon-name-part></tp:taxon-name></italic>, <italic><tp:taxon-name><tp:taxon-name-part taxon-name-part-type="genus" reg="Guatteria">Guatteria</tp:taxon-name-part><tp:taxon-name-part taxon-name-part-type="species" reg="attenuata">attenuata</tp:taxon-name-part></tp:taxon-name></italic>, <italic><tp:taxon-name><tp:taxon-name-part taxon-name-part-type="genus" reg="Guatteria">G.</tp:taxon-name-part><tp:taxon-name-part taxon-name-part-type="species" reg="kamakusensis">kamakusensis</tp:taxon-name-part></tp:taxon-name></italic>, <italic><tp:taxon-name><tp:taxon-name-part taxon-name-part-type="genus" reg="Guatteria">G.</tp:taxon-name-part><tp:taxon-name-part taxon-name-part-type="species" reg="pseudoferruginea">pseudoferruginea</tp:taxon-name-part></tp:taxon-name></italic>, <italic><tp:taxon-name><tp:taxon-name-part taxon-name-part-type="genus" reg="Klarobelia">Klarobelia</tp:taxon-name-part><tp:taxon-name-part taxon-name-part-type="species" reg="rocioae">rocioae</tp:taxon-name-part></tp:taxon-name></italic>, and <italic><tp:taxon-name><tp:taxon-name-part taxon-name-part-type="genus" reg="Xylopia">Xylopia</tp:taxon-name-part><tp:taxon-name-part taxon-name-part-type="species" reg="longicaudata">longicaudata</tp:taxon-name-part></tp:taxon-name></italic>.</p></caption><graphic xmlns:xlink="http://www.w3.org/1999/xlink" xlink:href="phytokeys-126-025-g003.jpg" position="float" orientation="portrait" xlink:type="simple" id="oo_314441.jpg"/></fig></tp:treatment-sec><ref-list><ref id="B2"><mixed-citation xmlns:xlink="http://www.w3.org/1999/xlink" xlink:type="simple"><person-group><name name-style="western"><surname>Chatrou</surname><given-names>LW</given-names></name></person-group> (<year>1998</year>) <source>Changing genera: systematic studies in Neotropical and West African <tp:taxon-name><tp:taxon-name-part taxon-name-part-type="family">Annonaceae</tp:taxon-name-part></tp:taxon-name>.</source><publisher-name>PhD Thesis</publisher-name>, <publisher-loc>Utrecht University</publisher-loc>, <size units="page">224 pp</size>.</mixed-citation></ref><ref id="B3"><mixed-citation xmlns:xlink="http://www.w3.org/1999/xlink" xlink:type="simple"><person-group><name name-style="western"><surname>Chatrou</surname><given-names>LW</given-names></name><name name-style="western"><surname>Pirie</surname><given-names>MD</given-names></name></person-group> (<year>2003</year>) <article-title>Two new species of <tp:taxon-name><tp:taxon-name-part taxon-name-part-type="family">Annonaceae</tp:taxon-name-part></tp:taxon-name> from Bolivia.</article-title><source>Revista de la Sociedad Boliviana de Botánica</source><volume>4</volume>: <fpage>25</fpage>–<lpage>30</lpage>.</mixed-citation></ref></ref-list></tp:taxon-treatment>
