# Supplementary material for: Twelve new and exciting Annonaceae from the Neotropics
Source: PhytoKeys. 2019 Jul 2;126:25–69. doi: 10.3897/phytokeys.126.33913 (PMC6616106; doi:10.3897/phytokeys.126.33913)
Supplement: XML Treatment for Tetrameranthus trichocarpus [file phytokeys.126.33913-treatment12.xml]

<!DOCTYPE tp:taxon-treatment
  PUBLIC "-//TaxonX//DTD Taxonomic Treatment Publishing DTD v0 20100105//EN" "tax-treatment-NSO.dtd">
<tp:taxon-treatment xmlns:tp="http://www.plazi.org/taxpub"><tp:treatment-meta><kwd-group><label>Taxon classification</label><kwd><named-content xmlns:xlink="http://www.w3.org/1999/xlink" content-type="kingdom">Plantae</named-content></kwd><kwd><named-content xmlns:xlink="http://www.w3.org/1999/xlink" content-type="order">Magnoliales</named-content></kwd><kwd><named-content xmlns:xlink="http://www.w3.org/1999/xlink" content-type="family">Annonaceae</named-content></kwd></kwd-group><mixed-citation publication-type="journal"><person-group><name><surname>Maas</surname><given-names>Paul J.M.</given-names></name><name><surname>Westra</surname><given-names>Lubbert Y.Th.</given-names></name><name><surname>Chatrou</surname><given-names>Lars W.</given-names></name><name><surname>Verspagen</surname><given-names>Nadja</given-names></name><name><surname>Rainer</surname><given-names>Heimo</given-names></name><name><surname>Zamora</surname><given-names>Nelson A.</given-names></name><name><surname>Erkens</surname><given-names>Roy H.J.</given-names></name></person-group><article-title>Twelve new and exciting <tp:taxon-name><tp:taxon-name-part taxon-name-part-type="family">Annonaceae</tp:taxon-name-part></tp:taxon-name> from the Neotropics</article-title><source>PhytoKeys</source><day>02</day><month>7</month><year>2019</year><volume>126</volume><fpage>25</fpage><lpage>69</lpage><pub-id pub-id-type="doi">10.3897/phytokeys.126.33913</pub-id></mixed-citation></tp:treatment-meta><tp:nomenclature><tp:taxon-name>
            <tp:taxon-name-part taxon-name-part-type="genus" reg="Tetrameranthus">Tetrameranthus</tp:taxon-name-part>
            <tp:taxon-name-part taxon-name-part-type="species" reg="trichocarpus">trichocarpus</tp:taxon-name-part>
            <object-id xmlns:xlink="http://www.w3.org/1999/xlink" content-type="ipni" xlink:type="simple">urn:lsid:ipni.org:names:77199060-1</object-id>
          </tp:taxon-name><tp:taxon-authority>Maas &amp; Westra</tp:taxon-authority><tp:taxon-status xmlns:xlink="http://www.w3.org/1999/xlink" xlink:type="simple">sp. nov.</tp:taxon-status><xref ref-type="fig" rid="F21">Figs 21</xref><xref ref-type="fig" rid="F22">, 22</xref></tp:nomenclature><tp:treatment-sec sec-type="diagnosis" id="SECID0ELOAI"><title>Diagnosis.</title><p><italic><tp:taxon-name><tp:taxon-name-part taxon-name-part-type="genus" reg="Tetrameranthus">Tetrameranthus</tp:taxon-name-part><tp:taxon-name-part taxon-name-part-type="species" reg="trichocarpus">trichocarpus</tp:taxon-name-part></tp:taxon-name></italic> resembles <italic><tp:taxon-name><tp:taxon-name-part taxon-name-part-type="genus" reg="Tetrameranthus">T.</tp:taxon-name-part><tp:taxon-name-part taxon-name-part-type="species" reg="globuliferus">globuliferus</tp:taxon-name-part></tp:taxon-name></italic> Westra from Ecuador in leaf shape and in the young twigs covered with brown, stellate hairs, but differs by 5-merous (vs. 6-merous) flowers and hairy (vs. glabrous) monocarps, and also by smaller leaves (16–28 vs. 27–37 cm long).</p><!--PageBreak --></tp:treatment-sec><tp:treatment-sec sec-type="material" id="SECID0EIPAI"><title>Type.</title><p>PERU, Loreto: Prov. Maynas, Distr. Medio Putumayo, Inventario Rápido #25, Campamento Bajo Ere, <named-content xmlns:xlink="http://www.w3.org/1999/xlink" content-type="dwc:verbatimCoordinates" xlink:type="simple"><named-content content-type="geo-json" specific-use="{&#34;type&#34;:&#34;Point&#34;,&#34;coordinates&#34;:[-73.253722,-2.018722]}" id="NCID0ERPAI" xlink:type="simple">2°01'07.4"S, 73°15'13.4"W</named-content></named-content>, 125–175 m, 22 Oct 2012, <italic>Ríos et al. 2608</italic> (holotype: F! [F2321026]; isotypes: F!, L!).</p></tp:treatment-sec><tp:treatment-sec sec-type="description" id="SECID0EYPAI"><title>Description.</title><p><italic>Tree</italic> ca. 10 m tall. Young twigs and petioles densely covered with stiff, brown, mostly stellate hairs to 1–2 mm long. <italic>Leaves</italic>: petioles 8–10 by 3–4 mm; lamina narrowly obovate, 16–28 by 5–8 mm (leaf index 2.5–4), bright shiny green above and pale green below <italic>in vivo</italic>, dark greenish grey above and greenish brown below in <italic>in sicco</italic>, densely covered with brown hairs ≥1 mm long on primary vein and less densely so on secondary veins above, elsewhere rather densely to sparsely covered with stellate and simple hairs, to at last glabrous above, densely to rather densely covered on primary vein and secondary veins below, elsewhere sparsely covered with stellate and simple hairs mainly on lesser veins below, base narrowly acute, apex acuminate (acumen ca. 5 mm long), primary vein slightly prominent to almost flat above, becoming canaliculate <italic>in sicco</italic>, secondary veins 12–20 on either side of primary vein, mostly loop-forming, shortest distance between loops and margin 1–2 mm, tertiary veins percurrent. <italic>Flowers</italic> solitary in axils of leaves; peduncles 7–10 by 2 mm; pedicels 30–35 by 2{-3} mm, to 4 mm diam. in fruit, peduncles and pedicels densely covered with hairs as on twigs; bracts not seen; perianth in 5-merous whorls, petals pale greenish creamy suffused with purple, inner base of inner petals yellowish white, sepals (±) free, narrowly trangular, 4–5 by 10–12 mm, outer side densely covered with hairs as on pedicels to 1 mm long, the inner side same but less densely; outer petals narrowly elliptic-ovate or elliptic-oblong, 30–37 by 10–12 mm, inner side with basal callus to ca. 2/5 of the length and triangular in shape, inner petals narrowly obtriangular-elliptic, about as long as outer petals, slightly narrower than outer petals, markedly recurved about the middle, basal callus on inner side ca. 2/3 of the length and almost touching the side, all petals densely covered with similar though somewhat smaller hairs as on sepals, except for callose parts sparsely so; stamens ∞, apical prolongation of connective shield-like, ca. 1 mm in diam., glabrous; carpels ca. 8, ca. 4 mm long, densely covered with erect hairs to 0.5 mm long on the abaxial side. <italic>Monocarps</italic> 4–6, pinkish green and somewhat shiny <italic>in vivo</italic>, brown and with shriveled wall <italic>in sicco</italic>, ovoid to globose, 4–4.5{-5} by 3–3.5{-4.5} cm, with a conical, obtuse apicule ca. 3–4 mm long, with an oblique constriction (2-seeded forms, only visible <italic>in sicco</italic>), densely to rather densely covered with stiffly, erect, whitish, stellate and simple hairs. <italic>Seeds</italic> (1-)2 per monocarp.</p><fig id="F21" position="float" orientation="portrait"><label>Figure 21.</label><caption><p><italic><tp:taxon-name><tp:taxon-name-part taxon-name-part-type="genus" reg="Tetrameranthus">Tetrameranthus</tp:taxon-name-part><tp:taxon-name-part taxon-name-part-type="species" reg="trichocarpus">trichocarpus</tp:taxon-name-part></tp:taxon-name></italic> Maas &amp; Westra. <bold>A</bold> Flowering and fruiting branch <bold>B</bold> detail of same <bold>C</bold> top of branchlet with 2 (young) flowers <bold>D</bold> flower <bold>E</bold> fruit <bold>F</bold> Isau Huamantupa holding collected material. Photographs by I. Huamantupa C.</p></caption><graphic xmlns:xlink="http://www.w3.org/1999/xlink" xlink:href="phytokeys-126-025-g021.jpg" position="float" orientation="portrait" xlink:type="simple" id="oo_314459.jpg"/></fig><fig id="F22" position="float" orientation="portrait"><label>Figure 22.</label><caption><p><italic><tp:taxon-name><tp:taxon-name-part taxon-name-part-type="genus" reg="Tetrameranthus">Tetrameranthus</tp:taxon-name-part><tp:taxon-name-part taxon-name-part-type="species" reg="trichocarpus">trichocarpus</tp:taxon-name-part></tp:taxon-name></italic> Maas &amp; Westra. Fruiting branch (<italic>M. Ríos et al. 2608</italic>, holotype F).</p></caption><graphic xmlns:xlink="http://www.w3.org/1999/xlink" xlink:href="phytokeys-126-025-g022.jpg" position="float" orientation="portrait" xlink:type="simple" id="oo_314460.jpg"/></fig></tp:treatment-sec><tp:treatment-sec sec-type="distribution" id="SECID0ESSAI"><title>Distribution.</title><p>Peru (Loreto) (Fig. <xref ref-type="fig" rid="F3">3</xref>).</p></tp:treatment-sec><tp:treatment-sec sec-type="habitat" id="SECID0E3SAI"><title>Habitat and ecology.</title><p>In moist forest on sandy soil. At an elevation of 125–175 m. Flowering and fruiting: October.</p></tp:treatment-sec><tp:treatment-sec sec-type="notes" id="SECID0EBTAI"><title>Notes.</title><p><italic><tp:taxon-name><tp:taxon-name-part taxon-name-part-type="genus" reg="Tetrameranthus">Tetrameranthus</tp:taxon-name-part><tp:taxon-name-part taxon-name-part-type="species" reg="trichocarpus">trichocarpus</tp:taxon-name-part></tp:taxon-name></italic> is very similar to <italic><tp:taxon-name><tp:taxon-name-part taxon-name-part-type="genus" reg="Tetrameranthus">T.</tp:taxon-name-part><tp:taxon-name-part taxon-name-part-type="species" reg="globuliferus">globuliferus</tp:taxon-name-part></tp:taxon-name></italic> Westra, from Ecuador (<xref ref-type="bibr" rid="B11">Maas et al. 1988</xref>), and also a narrow endemic. Apart from being 5-merous in <italic><tp:taxon-name><tp:taxon-name-part taxon-name-part-type="genus" reg="Tetrameranthus">T.</tp:taxon-name-part><tp:taxon-name-part taxon-name-part-type="species" reg="trichocarpus">trichocarpus</tp:taxon-name-part></tp:taxon-name></italic> vs. 6-merous in <italic><tp:taxon-name><tp:taxon-name-part taxon-name-part-type="genus" reg="Tetrameranthus">T.</tp:taxon-name-part><tp:taxon-name-part taxon-name-part-type="species" reg="globuliferus">globuliferus</tp:taxon-name-part></tp:taxon-name></italic>, the flowers of the two species resemble each other very much. Both these species share two features with the far-remote <italic><tp:taxon-name><tp:taxon-name-part taxon-name-part-type="genus" reg="Tetrameranthus">T.</tp:taxon-name-part><tp:taxon-name-part taxon-name-part-type="species" reg="guianensis">guianensis</tp:taxon-name-part></tp:taxon-name></italic> Westra &amp; Maas, namely a thick fruit wall that shrivels with drying, and an indument of coarse, stellate and simple hairs on vegetative parts. To our knowledge, this is the only species of <italic><tp:taxon-name><tp:taxon-name-part taxon-name-part-type="genus" reg="Tetrameranthus">Tetrameranthus</tp:taxon-name-part></tp:taxon-name></italic> with permanently hairy fruits.</p><!--PageBreak --></tp:treatment-sec><tp:treatment-sec sec-type="Preliminary IUCN conservation status" id="SECID0EKVAI"><title>Preliminary IUCN conservation status.</title><p>DD. This species is only known from one collection and therefore no AOO and EOO could be calculated. Also, no other assessment criterium could be used for this species since no information is available on the current population size and population trend of this species. The species seems to occur in a large, pristine forest area and habitat loss does not seem to be an immediate threat to <italic><tp:taxon-name><tp:taxon-name-part taxon-name-part-type="genus" reg="Tetrameranthus">Tetrameranthus</tp:taxon-name-part><tp:taxon-name-part taxon-name-part-type="species" reg="trichocarpus">trichocarpus</tp:taxon-name-part></tp:taxon-name></italic>. However, given the overall lack of data, it was assessed as Data Deficient.</p></tp:treatment-sec><tp:treatment-sec><!--Section generated to contain objects referenced in tp:taxon-treatment.--><fig id="F3" position="float" orientation="portrait"><label>Figure 3.</label><caption><p>Distribution map of <italic><tp:taxon-name><tp:taxon-name-part taxon-name-part-type="genus" reg="Annona">Annona</tp:taxon-name-part><tp:taxon-name-part taxon-name-part-type="species" reg="caput-medusae">caput-medusae</tp:taxon-name-part></tp:taxon-name></italic>, <italic><tp:taxon-name><tp:taxon-name-part taxon-name-part-type="genus" reg="Annona">A.</tp:taxon-name-part><tp:taxon-name-part taxon-name-part-type="species" reg="oleifolia">oleifolia</tp:taxon-name-part></tp:taxon-name></italic>, <italic><tp:taxon-name><tp:taxon-name-part taxon-name-part-type="genus" reg="Guatteria">Guatteria</tp:taxon-name-part><tp:taxon-name-part taxon-name-part-type="species" reg="attenuata">attenuata</tp:taxon-name-part></tp:taxon-name></italic>, <italic><tp:taxon-name><tp:taxon-name-part taxon-name-part-type="genus" reg="Guatteria">G.</tp:taxon-name-part><tp:taxon-name-part taxon-name-part-type="species" reg="kamakusensis">kamakusensis</tp:taxon-name-part></tp:taxon-name></italic>, <italic><tp:taxon-name><tp:taxon-name-part taxon-name-part-type="genus" reg="Guatteria">G.</tp:taxon-name-part><tp:taxon-name-part taxon-name-part-type="species" reg="pseudoferruginea">pseudoferruginea</tp:taxon-name-part></tp:taxon-name></italic>, <italic><tp:taxon-name><tp:taxon-name-part taxon-name-part-type="genus" reg="Klarobelia">Klarobelia</tp:taxon-name-part><tp:taxon-name-part taxon-name-part-type="species" reg="rocioae">rocioae</tp:taxon-name-part></tp:taxon-name></italic>, and <italic><tp:taxon-name><tp:taxon-name-part taxon-name-part-type="genus" reg="Xylopia">Xylopia</tp:taxon-name-part><tp:taxon-name-part taxon-name-part-type="species" reg="longicaudata">longicaudata</tp:taxon-name-part></tp:taxon-name></italic>.</p></caption><graphic xmlns:xlink="http://www.w3.org/1999/xlink" xlink:href="phytokeys-126-025-g003.jpg" position="float" orientation="portrait" xlink:type="simple" id="oo_314441.jpg"/></fig></tp:treatment-sec><ref-list><ref id="B11"><mixed-citation xmlns:xlink="http://www.w3.org/1999/xlink" xlink:type="simple"><person-group><name name-style="western"><surname>Maas</surname><given-names>PJM</given-names></name><name name-style="western"><surname>Van Heusden</surname><given-names>ECH</given-names></name><name name-style="western"><surname>Koek-Noorman</surname><given-names>J</given-names></name><name name-style="western"><surname>Van Setten</surname><given-names>AK</given-names></name><name name-style="western"><surname>Westra</surname><given-names>LYT</given-names></name></person-group> (<year>1988</year>) <article-title>Studies in <tp:taxon-name><tp:taxon-name-part taxon-name-part-type="family">Annonaceae</tp:taxon-name-part></tp:taxon-name>. IX. New species from the Neotropics and miscellaneous notes.</article-title><source>Proceedings of the Koninklijke Nederlandse Akademie van Wetenschappen Series C</source><volume>91</volume>: <fpage>243</fpage>–<lpage>282</lpage>.</mixed-citation></ref></ref-list></tp:taxon-treatment>
