# Supplementary material for: Twelve new and exciting Annonaceae from the Neotropics
Source: PhytoKeys. 2019 Jul 2;126:25–69. doi: 10.3897/phytokeys.126.33913 (PMC6616106; doi:10.3897/phytokeys.126.33913)
Supplement: XML Treatment for Xylopia longicaudata [file phytokeys.126.33913-treatment13.xml]

<!DOCTYPE tp:taxon-treatment
  PUBLIC "-//TaxonX//DTD Taxonomic Treatment Publishing DTD v0 20100105//EN" "tax-treatment-NSO.dtd">
<tp:taxon-treatment xmlns:tp="http://www.plazi.org/taxpub"><tp:treatment-meta><kwd-group><label>Taxon classification</label><kwd><named-content xmlns:xlink="http://www.w3.org/1999/xlink" content-type="kingdom">Plantae</named-content></kwd><kwd><named-content xmlns:xlink="http://www.w3.org/1999/xlink" content-type="order">Magnoliales</named-content></kwd><kwd><named-content xmlns:xlink="http://www.w3.org/1999/xlink" content-type="family">Annonaceae</named-content></kwd></kwd-group><mixed-citation publication-type="journal"><person-group><name><surname>Maas</surname><given-names>Paul J.M.</given-names></name><name><surname>Westra</surname><given-names>Lubbert Y.Th.</given-names></name><name><surname>Chatrou</surname><given-names>Lars W.</given-names></name><name><surname>Verspagen</surname><given-names>Nadja</given-names></name><name><surname>Rainer</surname><given-names>Heimo</given-names></name><name><surname>Zamora</surname><given-names>Nelson A.</given-names></name><name><surname>Erkens</surname><given-names>Roy H.J.</given-names></name></person-group><article-title>Twelve new and exciting <tp:taxon-name><tp:taxon-name-part taxon-name-part-type="family">Annonaceae</tp:taxon-name-part></tp:taxon-name> from the Neotropics</article-title><source>PhytoKeys</source><day>02</day><month>7</month><year>2019</year><volume>126</volume><fpage>25</fpage><lpage>69</lpage><pub-id pub-id-type="doi">10.3897/phytokeys.126.33913</pub-id></mixed-citation></tp:treatment-meta><tp:nomenclature><tp:taxon-name>
            <tp:taxon-name-part taxon-name-part-type="genus" reg="Xylopia">Xylopia</tp:taxon-name-part>
            <tp:taxon-name-part taxon-name-part-type="species" reg="longicaudata">longicaudata</tp:taxon-name-part>
            <object-id xmlns:xlink="http://www.w3.org/1999/xlink" content-type="ipni" xlink:type="simple">urn:lsid:ipni.org:names:77199061-1</object-id>
          </tp:taxon-name><tp:taxon-authority>Maas &amp; Westra</tp:taxon-authority><tp:taxon-status xmlns:xlink="http://www.w3.org/1999/xlink" xlink:type="simple">sp. nov.</tp:taxon-status><xref ref-type="fig" rid="F23">Fig. 23</xref><!--PageBreak --><!--PageBreak --></tp:nomenclature><tp:treatment-sec sec-type="diagnosis" id="SECID0EKXAI"><title>Diagnosis.</title><p><italic><tp:taxon-name><tp:taxon-name-part taxon-name-part-type="genus" reg="Xylopia">Xylopia</tp:taxon-name-part><tp:taxon-name-part taxon-name-part-type="species" reg="longicaudata">longicaudata</tp:taxon-name-part></tp:taxon-name></italic> closely resembles <italic><tp:taxon-name><tp:taxon-name-part taxon-name-part-type="genus" reg="Xylopia">X.</tp:taxon-name-part><tp:taxon-name-part taxon-name-part-type="species" reg="uniflora">uniflora</tp:taxon-name-part></tp:taxon-name></italic> R.E.Fr. mostly in the leaf size (leaf index 3.5–4.5 for both species), subglabrous stems and young twigs, solitary flowers with basally connate sepals (ca. 2 mm long in <italic><tp:taxon-name><tp:taxon-name-part taxon-name-part-type="genus" reg="Xylopia">X.</tp:taxon-name-part><tp:taxon-name-part taxon-name-part-type="species" reg="longicaudata">longicaudata</tp:taxon-name-part></tp:taxon-name></italic> and 3–4 mm long in <italic><tp:taxon-name><tp:taxon-name-part taxon-name-part-type="genus" reg="Xylopia">X.</tp:taxon-name-part><tp:taxon-name-part taxon-name-part-type="species" reg="uniflora">uniflora</tp:taxon-name-part></tp:taxon-name></italic>), but it differs by the strongly shiny (vs. dull) leaves of which the apex is caudate vs. acuminate, and of which the leaf venation is strongly (vs. hardly) raised.</p></tp:treatment-sec><tp:treatment-sec sec-type="material" id="SECID0E3YAI"><title>Type.</title><p>COLOMBIA, Guainía: Maimachi, Serranía del Naquén, por el camino a Cerro Minas, <named-content xmlns:xlink="http://www.w3.org/1999/xlink" content-type="dwc:verbatimCoordinates" xlink:type="simple"><named-content content-type="geo-json" specific-use="{&#34;type&#34;:&#34;Point&#34;,&#34;coordinates&#34;:[-68.216667,2.200000]}" id="NCID0EFZAI" xlink:type="simple">02°12'N, 68°13'W</named-content></named-content>, 455 m, 9 Apr 1993, <italic>Madriñan &amp; Barbosa 974</italic> (holotype: NY!; isotype: L!).</p></tp:treatment-sec><tp:treatment-sec sec-type="description" id="SECID0EMZAI"><title>Description.</title><p><italic>Tree</italic> 15–20 m tall, to ca. 35 cm diam.; young twigs glabrous. <italic>Leaves</italic>: petioles 3–10 by 0.5–1 mm; lamina narrowly elliptic to narrowly obovate, 8–18 by 2–5 cm (leaf index 2.5–3), chartaceous, strongly shiny above <italic>in vivo</italic>, dark brown <italic>in sicco</italic>, pale green below <italic>in vivo</italic>, brown below <italic>in sicco</italic>, glabrous on both sides, base acute, apex caudate (cauda 10–40 mm long), primary vein impressed above, secondary veins hardly countable, ca. 10 on either side of primary vein, strongly raised on both sides, not loop-forming, tertiary veins strongly raised on both sides, strongly reticulate. <italic>Flowers</italic> solitary <italic>in</italic> axils of leaves; pedicels 2–3 mm by 1 mm, sparsely covered with appressed hairs; bracts 4–5, depressed ovate, 1–2 mm long, outer side sparsely covered with appressed hairs; flower buds not seen; sepals basally connate, ovate-triangular, ca. 2 by 3 mm, outer side sparsely covered with appressed hairs; petals creamy yellow <italic>in vivo</italic>, narrowly triangular, 12–13 by 2–3 mm, inner petals narrowly triangular, 7–8 by 1–2 mm, outer side of petals densely covered with appressed, greyish hairs; stamens 1.5–2 mm long, apical prolongation of connective broadly ellipsoid. <italic>Monocarps</italic> and <italic>seeds</italic> not seen, but indicated on the label: “Fruto immaduro verde claro vinosos, maduros externamente rubescente lustroso, internamente, rojo salmon. Semillas negras con arilo basal blanco”.</p><fig id="F23" position="float" orientation="portrait"><label>Figure 23.</label><caption><p><italic><tp:taxon-name><tp:taxon-name-part taxon-name-part-type="genus" reg="Xylopia">Xylopia</tp:taxon-name-part><tp:taxon-name-part taxon-name-part-type="species" reg="longicaudata">longicaudata</tp:taxon-name-part></tp:taxon-name></italic> Maas &amp; Westra. (<italic>Madriñan &amp; Barbosa 974</italic>, isotype L).</p></caption><graphic xmlns:xlink="http://www.w3.org/1999/xlink" xlink:href="phytokeys-126-025-g023.jpg" position="float" orientation="portrait" xlink:type="simple" id="oo_314461.jpg"/></fig></tp:treatment-sec><tp:treatment-sec sec-type="distribution" id="SECID0EC2AI"><title>Distribution.</title><p>Colombia (Guainía and Vaupés) (Fig. <xref ref-type="fig" rid="F3">3</xref>).</p></tp:treatment-sec><tp:treatment-sec sec-type="habitat" id="SECID0EM2AI"><title>Habitat and ecology.</title><p>In high rain forest or high caatinga forest. At elevations of 250–500 m. Flowering and fruiting: April.</p></tp:treatment-sec><tp:treatment-sec sec-type="notes" id="SECID0ER2AI"><title>Notes.</title><p><italic><tp:taxon-name><tp:taxon-name-part taxon-name-part-type="genus" reg="Xylopia">Xylopia</tp:taxon-name-part><tp:taxon-name-part taxon-name-part-type="species" reg="longicaudata">longicaudata</tp:taxon-name-part></tp:taxon-name></italic> is easily distinguished from other species by the caudate leaf apex. It slightly resembles <italic><tp:taxon-name><tp:taxon-name-part taxon-name-part-type="genus" reg="Xylopia">X.</tp:taxon-name-part><tp:taxon-name-part taxon-name-part-type="species" reg="uniflora">uniflora</tp:taxon-name-part></tp:taxon-name></italic> R.E.Fr., described from caatinga forests <!--PageBreak --><!--PageBreak -->in Amazonian Brazil (<italic>Ducke RB 29017</italic>, Brazil, Amazonas, Rio Curicuriary, Cajú cataracts, 29 February 1936), but the leaf venation in the latter species is much less raised than in <italic><tp:taxon-name><tp:taxon-name-part taxon-name-part-type="genus" reg="Xylopia">X.</tp:taxon-name-part><tp:taxon-name-part taxon-name-part-type="species" reg="longicaudata">longicaudata</tp:taxon-name-part></tp:taxon-name></italic> and the apex acuminate instead of caudate.</p></tp:treatment-sec><tp:treatment-sec sec-type="Preliminary IUCN conservation status" id="SECID0E43AI"><title>Preliminary IUCN conservation status.</title><p>NT. EOO (35.750 km<sup>2</sup>) was too large to classify as threatened, but AOO (20 km<sup>2</sup>) would classify as Endangered. It was determined that this species has 5 locations, none of them in national parks and some in slightly fragmented areas of which the habitat is expected to decline in the near future. Overall, however, this species occurs in large stretches of pristine forest and although no information is available on the current population size and population trend of this species, we expect the population size to be rather large. Therefore this species was classified as Near Threatened.</p></tp:treatment-sec><tp:treatment-sec sec-type="material" id="SECID0EH4AI"><title>Other specimens examined.</title><p><bold>COLOMBIA</bold>. <bold>Guainía</bold>: “Mitad del camino”, <named-content xmlns:xlink="http://www.w3.org/1999/xlink" content-type="dwc:verbatimCoordinates" xlink:type="simple"><named-content content-type="geo-json" specific-use="{&#34;type&#34;:&#34;Point&#34;,&#34;coordinates&#34;:[-65.638983,2.852117]}" id="NCID0EU4AI" xlink:type="simple">2°51'127"N, 65°38'339"W</named-content></named-content>, 500 m, 25 Feb 1995, <italic>Córdoba et al. 678</italic> (COL); Sabana Nabuquén, <named-content xmlns:xlink="http://www.w3.org/1999/xlink" content-type="dwc:verbatimCoordinates" xlink:type="simple"><named-content content-type="geo-json" specific-use="{&#34;type&#34;:&#34;Point&#34;,&#34;coordinates&#34;:[-68.921867,2.719800]}" id="NCID0E54AI" xlink:type="simple">2°43'188"N, 68°55'312"W</named-content></named-content>, 1 Mar 1995, <italic>Córdoba et al. 769</italic> (COL); Mun. Maimachi, Serranía de Naquen, alrededores del campamento La Planada, <named-content xmlns:xlink="http://www.w3.org/1999/xlink" content-type="dwc:verbatimCoordinates" xlink:type="simple"><named-content content-type="geo-json" specific-use="{&#34;type&#34;:&#34;Point&#34;,&#34;coordinates&#34;:[-68.200000,2.200000]}" id="NCID0EI5AI" xlink:type="simple">2°12'N, 68°12'W</named-content></named-content>, 320 m, 14 Aug 1992, <italic>Cortés et al. 372</italic> (COL). <bold>Vaupés</bold>: Serranía del Taraira, 10 km al N-W del raudal de la Libertad, <named-content xmlns:xlink="http://www.w3.org/1999/xlink" content-type="dwc:verbatimCoordinates" xlink:type="simple"><named-content content-type="geo-json" specific-use="{&#34;type&#34;:&#34;Point&#34;,&#34;coordinates&#34;:[-69.750000,-0.966667]}" id="NCID0EU5AI" xlink:type="simple">0°58'S, 69°45'W</named-content></named-content>, 250 m, 29 Jul 1993, <italic>Cortés &amp; Rodriguez 646</italic> (COL).</p></tp:treatment-sec><tp:treatment-sec><!--Section generated to contain objects referenced in tp:taxon-treatment.--><fig id="F3" position="float" orientation="portrait"><label>Figure 3.</label><caption><p>Distribution map of <italic><tp:taxon-name><tp:taxon-name-part taxon-name-part-type="genus" reg="Annona">Annona</tp:taxon-name-part><tp:taxon-name-part taxon-name-part-type="species" reg="caput-medusae">caput-medusae</tp:taxon-name-part></tp:taxon-name></italic>, <italic><tp:taxon-name><tp:taxon-name-part taxon-name-part-type="genus" reg="Annona">A.</tp:taxon-name-part><tp:taxon-name-part taxon-name-part-type="species" reg="oleifolia">oleifolia</tp:taxon-name-part></tp:taxon-name></italic>, <italic><tp:taxon-name><tp:taxon-name-part taxon-name-part-type="genus" reg="Guatteria">Guatteria</tp:taxon-name-part><tp:taxon-name-part taxon-name-part-type="species" reg="attenuata">attenuata</tp:taxon-name-part></tp:taxon-name></italic>, <italic><tp:taxon-name><tp:taxon-name-part taxon-name-part-type="genus" reg="Guatteria">G.</tp:taxon-name-part><tp:taxon-name-part taxon-name-part-type="species" reg="kamakusensis">kamakusensis</tp:taxon-name-part></tp:taxon-name></italic>, <italic><tp:taxon-name><tp:taxon-name-part taxon-name-part-type="genus" reg="Guatteria">G.</tp:taxon-name-part><tp:taxon-name-part taxon-name-part-type="species" reg="pseudoferruginea">pseudoferruginea</tp:taxon-name-part></tp:taxon-name></italic>, <italic><tp:taxon-name><tp:taxon-name-part taxon-name-part-type="genus" reg="Klarobelia">Klarobelia</tp:taxon-name-part><tp:taxon-name-part taxon-name-part-type="species" reg="rocioae">rocioae</tp:taxon-name-part></tp:taxon-name></italic>, and <italic><tp:taxon-name><tp:taxon-name-part taxon-name-part-type="genus" reg="Xylopia">Xylopia</tp:taxon-name-part><tp:taxon-name-part taxon-name-part-type="species" reg="longicaudata">longicaudata</tp:taxon-name-part></tp:taxon-name></italic>.</p></caption><graphic xmlns:xlink="http://www.w3.org/1999/xlink" xlink:href="phytokeys-126-025-g003.jpg" position="float" orientation="portrait" xlink:type="simple" id="oo_314441.jpg"/></fig></tp:treatment-sec></tp:taxon-treatment>
